# Supplementary material for: 2,2-Dimethyl-5-[(3-nitro­anilino)methyl­ene]-1,3-dioxane-4,6-dione
Source: Acta Crystallogr Sect E Struct Rep Online. 2009 Aug 15;65(Pt 9):o2171. doi: 10.1107/S1600536809031535 (PMC2970156; doi:10.1107/S1600536809031535)
Supplement: Supplementary file 1 [file e-65-o2171-sup1.cif]

##############################################################################
###                                                                        ###
###        Electronic paper (Acta Crystallographica Section E)             ###
###                                                                        ###
##############################################################################
#                                                                            #
# This CIF contains the data in a paper accepted for publication in Acta     #
# Crystallographica Section E. It conforms to the requirements of Notes      #
# for Authors for Section E, and has been peer reviewed under the auspices   #
# of the IUCr Commission on Journals.                                        #
#                                                                            #
# Full details of the Crystallographic Information File format               #
# are given in the paper "The Crystallographic Information File (CIF):       #
# a New Standard Archive File for Crystallography" by S. R. Hall, F. H.      #
# Allen and I. D. Brown [Acta Cryst. (1991), A47, 655-685].                  #
#                                                                            #
# The current version of the core CIF dictionary is obtainable from          #
# ftp://ftp.iucr.org/pub/cif_core.dic. The current version number is 2.4.    #
#                                                                            #
# Software is freely available for graphical display of the structure(s) in  #
# this CIF.  For information consult the CIF home page http://www.iucr.org/  #
# cif/home.html                                                              #
#                                                                            #
# This file may be used for bona fide research purposes within the           #
# scientific community so long as proper attribution is given to the journal # 
# article from which it was obtained.                                        #
#                                                                            #
##############################################################################
                                             
data_I
_audit_creation_method     SHELXL-97
_chemical_name_systematic
;
2,2-Dimethyl-5-[(3-nitroanilino)methylene]-1,3-dioxane-4,6-dione
;
_chemical_name_common     ?
_chemical_formula_moiety     'C13 H12 N2 O6'
_chemical_formula_sum     'C13 H12 N2 O6'
_chemical_formula_iupac     'C13 H12 N2 O6'
_chemical_formula_weight     292.25
_symmetry_cell_setting     Monoclinic
_symmetry_space_group_name_H-M     'P 21/c'
loop_
    _symmetry_equiv_pos_as_xyz
    'x, y, z'
    '-x, y+1/2, -z+1/2'
    '-x, -y, -z'
    'x, -y-1/2, z-1/2'
_cell_length_a     11.7900(13)
_cell_length_b     8.7699(9)
_cell_length_c     14.0614(15)
_cell_angle_alpha     90.00
_cell_angle_beta     113.8640(10)
_cell_angle_gamma     90.00
_cell_volume     1329.6(2)
_cell_formula_units_Z     4
_cell_measurement_reflns_used     4305
_cell_measurement_theta_min     2.3
_cell_measurement_theta_max     27.6
_cell_measurement_temperature     153(2)
_exptl_crystal_description     block
_exptl_crystal_colour     colourless
_exptl_crystal_size_max     0.20
_exptl_crystal_size_mid     0.10
_exptl_crystal_size_min     0.10
_exptl_crystal_density_diffrn     1.460
_exptl_crystal_density_meas     ?
_exptl_crystal_density_method     'not measured'
_exptl_crystal_F_000     608
_exptl_absorpt_coefficient_mu     0.118
_exptl_absorpt_correction_type     none
_exptl_special_details
;
;
_diffrn_ambient_temperature     153(2)
_diffrn_radiation_type     MoK\a
_diffrn_radiation_wavelength     0.71073
_diffrn_radiation_source     'sealed tube'
_diffrn_radiation_monochromator     graphite
_diffrn_measurement_device_type     'Bruker SMART CCD area-detector'
_diffrn_measurement_method     '\f and \w'
_diffrn_detector_area_resol_mean     ?
_diffrn_reflns_number     8116
_diffrn_reflns_av_R_equivalents     0.0135
_diffrn_reflns_av_sigmaI/netI     0.0157
_diffrn_reflns_theta_min     2.8
_diffrn_reflns_theta_max     27.6
_diffrn_reflns_theta_full     27.6
_diffrn_measured_fraction_theta_max     0.990
_diffrn_measured_fraction_theta_full     0.990
_diffrn_reflns_limit_h_min     -15
_diffrn_reflns_limit_h_max     14
_diffrn_reflns_limit_k_min     -11
_diffrn_reflns_limit_k_max     10
_diffrn_reflns_limit_l_min     -18
_diffrn_reflns_limit_l_max     18
_diffrn_standards_number     ?
_diffrn_standards_interval_count     ?
_diffrn_standards_interval_time     ?
_diffrn_standards_decay_%     ?
_refine_special_details
;
Refinement of <i>F</i>^2^ against ALL reflections. The weighted <i>R</i>-factor
<i>wR</i> and goodness of fit <i>S</i> are based on <i>F</i>^2^, conventional
<i>R</i>-factors <i>R</i> are based on <i>F</i>, with <i>F</i> set to zero for
negative <i>F</i>^2^. The threshold expression of <i>F</i>^2^ >
\s(<i>F</i>^2^) is used only for calculating <i>R</i>-factors(gt) <i>etc</i>.
and is not relevant to the choice of reflections for refinement.
<i>R</i>-factors based on <i>F</i>^2^ are statistically about twice as large
as those based on <i>F</i>, and <i>R</i>- factors based on ALL data will be
even larger.
;
_reflns_number_total     3052
_reflns_number_gt     2572
_reflns_threshold_expression     I>2\s(I)
_refine_ls_structure_factor_coef     Fsqd
_refine_ls_matrix_type     full
_refine_ls_R_factor_all     0.043
_refine_ls_R_factor_gt     0.036
_refine_ls_wR_factor_gt     0.095
_refine_ls_wR_factor_ref     0.101
_refine_ls_goodness_of_fit_ref     1.05
_refine_ls_restrained_S_all     1.05
_refine_ls_number_reflns     3052
_refine_ls_number_parameters     197
_refine_ls_number_restraints     0
_refine_ls_hydrogen_treatment     mixed
_refine_ls_weighting_scheme     calc
_refine_ls_weighting_details
               'w=1/[\s^2^(Fo^2^)+(0.045P)^2^+0.3157P] where P=(Fo^2^+2Fc^2^)/3'
_atom_sites_solution_hydrogens     mixed
_atom_sites_solution_primary     direct
_atom_sites_solution_secondary     difmap
_refine_ls_shift/su_max     0.001
_refine_ls_shift/su_mean     0.000
_refine_diff_density_max     0.22
_refine_diff_density_min     -0.18
_refine_ls_extinction_method     'SHELXL97 (Sheldrick, 2008)'
_refine_ls_extinction_coef     0.0195(18)
_refine_ls_extinction_expression
                                  'Fc^*^=kFc[1+0.001xFc^2^\l^3^/sin(2\q)]^-1/4^'
loop_
    _atom_type_symbol
    _atom_type_description
    _atom_type_scat_dispersion_real
    _atom_type_scat_dispersion_imag
    _atom_type_scat_source
    'C' 'C' 0.0033 0.0016
                         'International Tables Vol C Tables 4.2.6.8 and 6.1.1.4'
    'H' 'H' 0.0000 0.0000
                         'International Tables Vol C Tables 4.2.6.8 and 6.1.1.4'
    'N' 'N' 0.0061 0.0033
                         'International Tables Vol C Tables 4.2.6.8 and 6.1.1.4'
    'O' 'O' 0.0106 0.0060
                         'International Tables Vol C Tables 4.2.6.8 and 6.1.1.4'
_computing_data_collection     'SMART (Bruker, 2001)'
_computing_cell_refinement     'SAINT (Bruker, 2000)'
_computing_data_reduction     'SAINT (Bruker, 2000)'
_computing_structure_solution     'SHELXS97 (Sheldrick, 2008)'
_computing_structure_refinement     'SHELXL97 (Sheldrick, 2008)'
_computing_molecular_graphics     'ORTEP-3 (Farrugia, 1997)'
_computing_publication_material
                            'SHELXL97 (Sheldrick, 2008) and PLATON (Spek, 2009)'
loop_
    _atom_site_type_symbol
    _atom_site_label
    _atom_site_fract_x
    _atom_site_fract_y
    _atom_site_fract_z
    _atom_site_U_iso_or_equiv
    _atom_site_adp_type
    _atom_site_calc_flag
    _atom_site_refinement_flags
    _atom_site_occupancy
    _atom_site_disorder_assembly
    _atom_site_disorder_group
    O O1 0.45433(8) -0.09916(10) 1.23372(6) 0.0370(2) Uani d . 1 . .
    O O3 0.47419(8) -0.05487(12) 1.08661(7) 0.0440(2) Uani d . 1 . .
    O O2 0.25826(8) -0.13984(11) 1.23681(6) 0.0401(2) Uani d . 1 . .
    C C4 0.40464(11) -0.06725(13) 1.13054(9) 0.0322(2) Uani d . 1 . .
    N N1 0.26298(10) 0.01843(13) 0.91248(8) 0.0359(2) Uani d . 1 . .
    C C8 0.19585(11) 0.06369(14) 0.80763(9) 0.0342(3) Uani d . 1 . .
    C C9 0.24224(11) 0.02544(14) 0.73506(9) 0.0347(3) Uani d . 1 . .
    H H9 0.3148 -0.0312 0.7538 0.042 Uiso calc R 1 . .
    C C3 0.37852(11) -0.07324(14) 1.29110(9) 0.0337(3) Uani d . 1 . .
    O O4 0.08565(9) -0.12773(15) 1.09442(8) 0.0584(3) Uani d . 1 . .
    C C7 0.21114(11) -0.01291(14) 0.97781(9) 0.0350(3) Uani d . 1 . .
    H H7 0.1252 -0.0055 0.9519 0.042 Uiso calc R 1 . .
    O O5 0.30012(13) -0.07262(15) 0.57581(10) 0.0684(3) Uani d . 1 . .
    C C6 0.19637(11) -0.10611(15) 1.13438(9) 0.0381(3) Uani d . 1 . .
    C C5 0.27159(11) -0.05534(14) 1.08029(9) 0.0333(3) Uani d . 1 . .
    C C10 0.17796(12) 0.07365(16) 0.63388(9) 0.0403(3) Uani d . 1 . .
    C C13 0.08587(14) 0.14495(19) 0.77793(11) 0.0510(4) Uani d . 1 . .
    H H13 0.0545 0.1705 0.8268 0.061 Uiso calc R 1 . .
    C C2 0.43836(14) -0.16096(17) 1.39116(10) 0.0459(3) Uani d . 1 . .
    H H2A 0.3876 -0.1539 1.4299 0.069 Uiso calc R 1 . .
    H H2B 0.5188 -0.1189 1.4315 0.069 Uiso calc R 1 . .
    H H2C 0.4468 -0.2660 1.3759 0.069 Uiso calc R 1 . .
    N N2 0.22862(12) 0.03454(17) 0.55739(9) 0.0535(3) Uani d . 1 . .
    C C1 0.36712(15) 0.09463(15) 1.30692(11) 0.0481(3) Uani d . 1 . .
    H H1A 0.3285 0.1440 1.2406 0.072 Uiso calc R 1 . .
    H H1B 0.4481 0.1372 1.3444 0.072 Uiso calc R 1 . .
    H H1C 0.3174 0.1099 1.3459 0.072 Uiso calc R 1 . .
    C C11 0.06978(15) 0.1552(2) 0.60191(11) 0.0586(4) Uani d . 1 . .
    H H11 0.0293 0.1874 0.5334 0.070 Uiso calc R 1 . .
    O O6 0.19778(16) 0.1124(2) 0.47934(10) 0.0992(6) Uani d . 1 . .
    C C12 0.02320(15) 0.1877(2) 0.67512(13) 0.0672(5) Uani d . 1 . .
    H H12 -0.0518 0.2393 0.6550 0.081 Uiso calc R 1 . .
    H H1 0.3441(15) 0.0100(18) 0.9339(12) 0.051(4) Uiso d . 1 . .
loop_
    _atom_site_aniso_label
    _atom_site_aniso_U_11
    _atom_site_aniso_U_22
    _atom_site_aniso_U_33
    _atom_site_aniso_U_12
    _atom_site_aniso_U_13
    _atom_site_aniso_U_23
    O1 0.0341(4) 0.0496(5) 0.0266(4) 0.0047(4) 0.0115(3) 0.0028(3)
    O3 0.0338(5) 0.0665(6) 0.0354(5) 0.0021(4) 0.0177(4) 0.0058(4)
    O2 0.0413(5) 0.0500(5) 0.0306(4) -0.0094(4) 0.0164(4) 0.0009(4)
    C4 0.0350(6) 0.0351(6) 0.0270(5) 0.0005(4) 0.0130(5) 0.0007(4)
    N1 0.0313(5) 0.0478(6) 0.0274(5) 0.0026(4) 0.0106(4) 0.0029(4)
    C8 0.0332(6) 0.0396(6) 0.0279(5) -0.0008(5) 0.0105(5) 0.0033(5)
    C9 0.0328(6) 0.0388(6) 0.0302(6) 0.0001(5) 0.0106(5) 0.0030(5)
    C3 0.0375(6) 0.0384(6) 0.0263(5) -0.0019(5) 0.0140(5) -0.0011(4)
    O4 0.0353(5) 0.0966(9) 0.0440(6) -0.0133(5) 0.0167(4) 0.0000(5)
    C7 0.0312(6) 0.0427(6) 0.0295(6) -0.0006(5) 0.0108(5) -0.0006(5)
    O5 0.0855(9) 0.0756(8) 0.0587(7) 0.0112(7) 0.0443(6) -0.0031(6)
    C6 0.0352(6) 0.0482(7) 0.0324(6) -0.0042(5) 0.0152(5) -0.0021(5)
    C5 0.0315(6) 0.0409(6) 0.0283(5) -0.0007(5) 0.0128(5) -0.0004(5)
    C10 0.0420(7) 0.0496(7) 0.0294(6) -0.0030(5) 0.0146(5) 0.0032(5)
    C13 0.0479(8) 0.0687(10) 0.0417(7) 0.0176(7) 0.0235(6) 0.0123(7)
    C2 0.0555(8) 0.0499(8) 0.0300(6) -0.0003(6) 0.0147(6) 0.0052(5)
    N2 0.0583(8) 0.0716(9) 0.0339(6) -0.0037(7) 0.0218(5) 0.0014(6)
    C1 0.0629(9) 0.0392(7) 0.0427(7) 0.0011(6) 0.0219(7) -0.0044(6)
    C11 0.0521(9) 0.0833(12) 0.0349(7) 0.0148(8) 0.0118(6) 0.0209(7)
    O6 0.1211(13) 0.1419(14) 0.0516(7) 0.0380(11) 0.0524(8) 0.0415(8)
    C12 0.0509(9) 0.0965(13) 0.0529(9) 0.0351(9) 0.0197(7) 0.0271(9)
_geom_special_details
;
All e.s.d.'s (except the e.s.d. in the dihedral angle between two l.s. planes)
are estimated using the full covariance matrix. The cell e.s.d.'s are taken
into account individually in the estimation of e.s.d.'s in distances, angles
and torsion angles; correlations between e.s.d.'s in cell parameters are only
used when they are defined by crystal symmetry. An approximate (isotropic)
treatment of cell e.s.d.'s is used for estimating e.s.d.'s involving l.s.
planes.
;
loop_
    _geom_bond_atom_site_label_1
    _geom_bond_atom_site_label_2
    _geom_bond_site_symmetry_2
    _geom_bond_distance
    _geom_bond_publ_flag
    O1 C4 . 1.3560(14) ?
    O1 C3 . 1.4441(14) ?
    O3 C4 . 1.2147(14) ?
    O2 C6 . 1.3580(15) ?
    O2 C3 . 1.4348(15) ?
    C4 C5 . 1.4401(17) ?
    N1 C7 . 1.3219(15) ?
    N1 C8 . 1.4190(15) ?
    N1 H1 . 0.882(16) ?
    C8 C9 . 1.3800(17) ?
    C8 C13 . 1.3875(18) ?
    C9 C10 . 1.3802(17) ?
    C9 H9 . 0.9300 ?
    C3 C1 . 1.5030(18) ?
    C3 C2 . 1.5053(17) ?
    O4 C6 . 1.2092(16) ?
    C7 C5 . 1.3754(16) ?
    C7 H7 . 0.9300 ?
    O5 N2 . 1.2183(18) ?
    C6 C5 . 1.4524(16) ?
    C10 C11 . 1.370(2) ?
    C10 N2 . 1.4665(17) ?
    C13 C12 . 1.383(2) ?
    C13 H13 . 0.9300 ?
    C2 H2A . 0.9600 ?
    C2 H2B . 0.9600 ?
    C2 H2C . 0.9600 ?
    N2 O6 . 1.2164(17) ?
    C1 H1A . 0.9600 ?
    C1 H1B . 0.9600 ?
    C1 H1C . 0.9600 ?
    C11 C12 . 1.378(2) ?
    C11 H11 . 0.9300 ?
    C12 H12 . 0.9300 ?
loop_
    _geom_angle_atom_site_label_1
    _geom_angle_atom_site_label_2
    _geom_angle_atom_site_label_3
    _geom_angle_site_symmetry_1
    _geom_angle_site_symmetry_3
    _geom_angle
    _geom_angle_publ_flag
    C4 O1 C3 . . 117.92(9) ?
    C6 O2 C3 . . 117.84(9) ?
    O3 C4 O1 . . 118.31(11) ?
    O3 C4 C5 . . 124.71(11) ?
    O1 C4 C5 . . 116.96(10) ?
    C7 N1 C8 . . 124.04(10) ?
    C7 N1 H1 . . 119.2(10) ?
    C8 N1 H1 . . 116.7(10) ?
    C9 C8 C13 . . 120.26(11) ?
    C9 C8 N1 . . 118.62(11) ?
    C13 C8 N1 . . 121.12(11) ?
    C8 C9 C10 . . 118.11(11) ?
    C8 C9 H9 . . 120.9 ?
    C10 C9 H9 . . 120.9 ?
    O2 C3 O1 . . 109.91(9) ?
    O2 C3 C1 . . 110.44(11) ?
    O1 C3 C1 . . 110.45(10) ?
    O2 C3 C2 . . 106.13(10) ?
    O1 C3 C2 . . 106.25(10) ?
    C1 C3 C2 . . 113.48(11) ?
    N1 C7 C5 . . 126.51(11) ?
    N1 C7 H7 . . 116.7 ?
    C5 C7 H7 . . 116.7 ?
    O4 C6 O2 . . 118.33(11) ?
    O4 C6 C5 . . 125.30(12) ?
    O2 C6 C5 . . 116.25(10) ?
    C7 C5 C4 . . 122.25(10) ?
    C7 C5 C6 . . 117.66(11) ?
    C4 C5 C6 . . 119.70(10) ?
    C11 C10 C9 . . 123.24(12) ?
    C11 C10 N2 . . 118.87(12) ?
    C9 C10 N2 . . 117.88(12) ?
    C12 C13 C8 . . 119.52(13) ?
    C12 C13 H13 . . 120.2 ?
    C8 C13 H13 . . 120.2 ?
    C3 C2 H2A . . 109.5 ?
    C3 C2 H2B . . 109.5 ?
    H2A C2 H2B . . 109.5 ?
    C3 C2 H2C . . 109.5 ?
    H2A C2 H2C . . 109.5 ?
    H2B C2 H2C . . 109.5 ?
    O6 N2 O5 . . 123.59(14) ?
    O6 N2 C10 . . 117.94(14) ?
    O5 N2 C10 . . 118.46(12) ?
    C3 C1 H1A . . 109.5 ?
    C3 C1 H1B . . 109.5 ?
    H1A C1 H1B . . 109.5 ?
    C3 C1 H1C . . 109.5 ?
    H1A C1 H1C . . 109.5 ?
    H1B C1 H1C . . 109.5 ?
    C10 C11 C12 . . 117.54(13) ?
    C10 C11 H11 . . 121.2 ?
    C12 C11 H11 . . 121.2 ?
    C11 C12 C13 . . 121.26(14) ?
    C11 C12 H12 . . 119.4 ?
    C13 C12 H12 . . 119.4 ?
loop_
    _geom_torsion_atom_site_label_1
    _geom_torsion_atom_site_label_2
    _geom_torsion_atom_site_label_3
    _geom_torsion_atom_site_label_4
    _geom_torsion_site_symmetry_1
    _geom_torsion_site_symmetry_2
    _geom_torsion_site_symmetry_3
    _geom_torsion_site_symmetry_4
    _geom_torsion
    _geom_torsion_publ_flag
    C3 O1 C4 O3 . . . . 163.48(11) ?
    C3 O1 C4 C5 . . . . -18.46(15) ?
    C7 N1 C8 C9 . . . . -149.73(12) ?
    C7 N1 C8 C13 . . . . 30.4(2) ?
    C13 C8 C9 C10 . . . . 1.64(19) ?
    N1 C8 C9 C10 . . . . -178.26(11) ?
    C6 O2 C3 O1 . . . . -50.49(14) ?
    C6 O2 C3 C1 . . . . 71.61(13) ?
    C6 O2 C3 C2 . . . . -164.99(10) ?
    C4 O1 C3 O2 . . . . 48.46(13) ?
    C4 O1 C3 C1 . . . . -73.64(14) ?
    C4 O1 C3 C2 . . . . 162.88(10) ?
    C8 N1 C7 C5 . . . . -179.14(12) ?
    C3 O2 C6 O4 . . . . -161.51(12) ?
    C3 O2 C6 C5 . . . . 22.23(16) ?
    N1 C7 C5 C4 . . . . 1.6(2) ?
    N1 C7 C5 C6 . . . . -171.23(12) ?
    O3 C4 C5 C7 . . . . -6.8(2) ?
    O1 C4 C5 C7 . . . . 175.30(11) ?
    O3 C4 C5 C6 . . . . 165.88(12) ?
    O1 C4 C5 C6 . . . . -12.04(17) ?
    O4 C6 C5 C7 . . . . 7.2(2) ?
    O2 C6 C5 C7 . . . . -176.78(11) ?
    O4 C6 C5 C4 . . . . -165.75(14) ?
    O2 C6 C5 C4 . . . . 10.23(18) ?
    C8 C9 C10 C11 . . . . -1.1(2) ?
    C8 C9 C10 N2 . . . . 179.15(11) ?
    C9 C8 C13 C12 . . . . -0.1(2) ?
    N1 C8 C13 C12 . . . . 179.74(15) ?
    C11 C10 N2 O6 . . . . 22.6(2) ?
    C9 C10 N2 O6 . . . . -157.58(15) ?
    C11 C10 N2 O5 . . . . -158.17(16) ?
    C9 C10 N2 O5 . . . . 21.6(2) ?
    C9 C10 C11 C12 . . . . -1.0(3) ?
    N2 C10 C11 C12 . . . . 178.78(16) ?
    C10 C11 C12 C13 . . . . 2.5(3) ?
    C8 C13 C12 C11 . . . . -2.0(3) ?
loop_
    _geom_hbond_atom_site_label_D
    _geom_hbond_atom_site_label_H
    _geom_hbond_atom_site_label_A
    _geom_hbond_site_symmetry_A
    _geom_hbond_distance_DH
    _geom_hbond_distance_HA
    _geom_hbond_distance_DA
    _geom_hbond_angle_DHA
    N1 H1 O3 . 0.882(16) 2.150(15) 2.7705(14) 126.8(13)
    N1 H1 O3 3_657 0.882(16) 2.308(16) 3.1101(14) 151.2(13)
    C7 H7 O4 . 0.93 2.48 2.8026(18) 101
    C7 H7 O4 3_557 0.93 2.58 3.4527(18) 156
    C11 H11 O4 2_556 0.93 2.39 3.242(2) 152
    C13 H13 O4 3_557 0.93 2.36 3.205(2) 151
data_global
_journal_date_recd_electronic     2009-07-29
_journal_date_accepted     2009-08-10
_journal_name_full     'Acta Crystallographica, Section E'
_journal_year     2009
_journal_volume     65
_journal_issue      9
_journal_page_first     o2171
_journal_page_last     o2171
_journal_paper_category     QO
_journal_coeditor_code     ZQ2002
_publ_contact_author_name     'Rui Li'
_publ_contact_author_address
;
State Key Laboratory of Biotherapy
West China Hospital
Sichuan University
Chengdu 610041
China
;
_publ_contact_author_email     lirui@scu.edu.cn
_publ_contact_author_fax     '+86-28-85164059'
_publ_contact_author_phone     '+86-28-85164059'
_publ_section_title
;
2,2-Dimethyl-5-[(3-nitroanilino)methylene]-1,3-dioxane-4,6-dione
;
loop_
    _publ_author_name
    _publ_author_footnote
    _publ_author_address
    'Zhou, Meng' .
;
State Key Laboratory of Biotherapy
West China Hospital
Sichuan University
Chengdu 610041
People's Republic of China
;
    'Li, Rui' .
;
State Key Laboratory of Biotherapy
West China Hospital
Sichuan University
Chengdu 610041
People's Republic of China
;
    'Ding, Zhen-Yu' .
;
State Key Laboratory of Biotherapy
West China Hospital
Sichuan University
Chengdu 610041
People's Republic of China
;
