# Supplementary material for: 2,2-Dimethyl-5-[(3-nitro­anilino)methyl­ene]-1,3-dioxane-4,6-dione
Source: Acta Crystallogr Sect E Struct Rep Online. 2009 Aug 15;65(Pt 9):o2171. doi: 10.1107/S1600536809031535 (PMC2970156; doi:10.1107/S1600536809031535)
Supplement: Supplementary file 2 [file e-65-o2171-Isup2.hkl]

# 
# h,k,l, Fc-squared, Fo-squared, sigma(Fo-squared) and status flag 
# 
data_I
_shelx_title ' 090706c_0m in P2(1)/c' 
_shelx_refln_list_code          4 
_shelx_F_calc_maximum      166.22 
_exptl_crystal_F_000       608.00 
_reflns_d_resolution_high  0.7683 
 
loop_ 
 _symmetry_equiv_pos_as_xyz 
 'x, y, z' 
 '-x, y+1/2, -z+1/2' 
 '-x, -y, -z' 
 'x, -y-1/2, z-1/2' 
 
_cell_length_a    11.7900 
_cell_length_b     8.7699 
_cell_length_c    14.0614 
_cell_angle_alpha  90.000 
_cell_angle_beta  113.864 
_cell_angle_gamma  90.000 
 
_shelx_F_squared_multiplier     1.000 
 
loop_ 
 _refln_index_h 
 _refln_index_k 
 _refln_index_l 
 _refln_F_squared_calc 
 _refln_F_squared_meas 
 _refln_F_squared_sigma 
 _refln_observed_status 
   2   0   0     7260.36     6367.27     81.76 o 
   3   0   0     1712.38     1782.97     23.53 o 
   4   0   0     5664.18     5844.90    149.45 o 
   5   0   0      303.23      319.95      3.57 o 
   6   0   0     2559.19     2942.76     76.15 o 
   7   0   0      680.12      737.88     11.38 o 
   8   0   0       64.18       59.92      2.40 o 
   9   0   0       11.48        3.77      0.92 o 
  10   0   0        4.72        3.25      1.00 o 
  12   0   0        0.15       -0.36      1.10 o 
  13   0   0        0.71        0.10      1.20 o 
  14   0   0       17.90       15.87      2.62 o 
   1   1   0      253.69      260.15      2.64 o 
   2   1   0     4419.48     4350.77     42.08 o 
   3   1   0       41.11       31.85      0.41 o 
   4   1   0      458.69      448.09      2.64 o 
   5   1   0      679.76      675.02      3.83 o 
   6   1   0     1472.78     1526.69      8.06 o 
   7   1   0       84.50      100.67      1.93 o 
   8   1   0        3.29        2.21      0.42 o 
   9   1   0        2.09        2.32      0.49 o 
  10   1   0       27.62       20.84      1.40 o 
  11   1   0        0.00       -0.19      0.66 o 
  12   1   0        1.00        1.04      0.95 o 
  13   1   0        0.53        0.74      1.28 o 
   0   2   0    26096.80    26185.93    310.85 o 
   1   2   0     3114.18     3041.74     21.17 o 
   2   2   0    11345.23    11226.42     69.97 o 
   3   2   0     1192.74     1223.61      7.61 o 
   4   2   0     1591.64     1695.62     11.45 o 
   5   2   0      259.57      297.52      2.45 o 
   6   2   0       38.34       44.53      0.75 o 
   7   2   0      130.36      139.98      1.78 o 
   8   2   0       66.46       70.60      2.16 o 
   9   2   0       18.54       11.42      1.06 o 
  10   2   0        4.32        4.24      0.87 o 
  11   2   0       10.61        7.97      1.38 o 
  12   2   0       10.01       11.40      1.33 o 
  13   2   0        0.08        1.77      0.90 o 
   1   3   0      170.39      171.54      2.30 o 
   2   3   0     2764.63     2771.13     19.57 o 
   3   3   0     1204.29     1241.66      8.06 o 
   4   3   0      123.78      136.34      1.32 o 
   5   3   0     1079.42     1103.22      6.73 o 
   6   3   0     1039.32     1065.42      6.63 o 
   7   3   0        0.15        0.26      0.28 o 
   8   3   0        2.83        2.43      0.81 o 
   9   3   0       19.60       11.90      3.06 o 
  10   3   0       40.37       37.04      4.14 o 
  11   3   0       74.18       57.32      3.91 o 
  12   3   0        6.78        6.88      1.15 o 
  13   3   0        0.85        3.86      1.07 o 
   0   4   0     3608.70     3732.43     44.71 o 
   1   4   0        0.21        1.91      1.35 o 
   2   4   0      835.99      839.10      6.79 o 
   3   4   0       18.17       10.96      0.73 o 
   4   4   0      473.79      444.27      3.21 o 
   5   4   0       22.19       19.01      0.78 o 
   6   4   0       39.63       48.10      1.42 o 
   7   4   0       17.65       15.65      0.84 o 
   8   4   0      233.61      229.44      4.36 o 
   9   4   0        1.97        2.14      0.75 o 
  10   4   0        8.37        6.91      1.08 o 
  11   4   0      174.58      155.88      4.70 o 
  12   4   0        2.51        2.56      0.98 o 
  13   4   0       10.19       10.57      2.82 o 
   1   5   0      142.90      139.97      3.54 o 
   2   5   0      385.47      410.57      4.91 o 
   3   5   0      930.90      923.45      7.70 o 
   4   5   0      300.70      306.12      3.03 o 
   5   5   0       20.82       18.58      0.99 o 
   6   5   0       36.66       39.29      1.01 o 
   7   5   0       35.20       31.78      1.19 o 
   8   5   0        2.44        6.36      1.93 o 
   9   5   0        1.00        0.67      0.68 o 
  10   5   0       27.85       29.47      1.79 o 
  11   5   0       79.24       77.94      3.97 o 
  12   5   0       55.49       61.33      2.77 o 
   0   6   0      198.58      202.19      4.62 o 
   1   6   0      592.60      608.70     11.58 o 
   2   6   0        7.97        6.32      0.56 o 
   3   6   0       28.47       28.54      1.05 o 
   4   6   0      249.54      230.82      2.69 o 
   5   6   0      113.07      108.67      1.79 o 
   6   6   0      307.87      300.49      3.70 o 
   7   6   0        1.90        1.54      0.52 o 
   8   6   0       51.92       44.20      2.17 o 
   9   6   0       92.62       88.36      2.96 o 
  10   6   0       21.42       23.65      1.73 o 
  11   6   0       13.23       10.53      1.43 o 
   1   7   0       92.01      102.47      2.41 o 
   2   7   0      126.05      120.65      2.65 o 
   3   7   0       48.03       44.72      1.92 o 
   4   7   0        1.97        4.23      0.70 o 
   5   7   0      149.21      141.69      2.21 o 
   6   7   0        5.82        6.12      0.63 o 
   7   7   0        5.10        4.22      0.68 o 
   8   7   0       13.62       15.11      1.13 o 
   9   7   0        0.49       -0.10      1.18 o 
  10   7   0        3.31        1.64      0.92 o 
  11   7   0        3.05        4.00      1.57 o 
   0   8   0       54.44       44.03      2.52 o 
   1   8   0       84.30       75.43      2.24 o 
   2   8   0       20.91       19.66      1.03 o 
   3   8   0        4.64        2.83      0.58 o 
   4   8   0       27.60       28.62      1.08 o 
   5   8   0       21.02       17.44      1.25 o 
   6   8   0       55.00       48.95      1.72 o 
   7   8   0       24.12       23.60      1.87 o 
   8   8   0        0.13        0.13      0.80 o 
   9   8   0       33.19       30.49      2.28 o 
  10   8   0       22.15       25.40      2.78 o 
   1   9   0        6.53       10.36      2.15 o 
   2   9   0       25.71       28.39      2.11 o 
   3   9   0        1.68        1.35      0.57 o 
   4   9   0        2.02        1.39      0.59 o 
   5   9   0       28.06       24.90      1.14 o 
   6   9   0        4.50        4.79      0.83 o 
   7   9   0       23.96       18.68      1.26 o 
   8   9   0        0.01        0.45      0.62 o 
   0  10   0       12.36       11.80      1.88 o 
   1  10   0        0.01        0.19      0.76 o 
   2  10   0        0.50        0.58      0.73 o 
   3  10   0        0.21        0.18      0.68 o 
   4  10   0        4.43        6.53      0.90 o 
   5  10   0       14.34       15.12      1.18 o 
   6  10   0       17.54       18.78      1.76 o 
   1  11   0       11.10       11.48      1.45 o 
   2  11   0       85.21       86.44      3.00 o 
   3  11   0        0.58        0.84      0.83 o 
 -14   1   1        0.02        1.31      1.17 o 
 -13   1   1       69.20       63.08      4.01 o 
 -12   1   1        0.15        0.20      1.12 o 
 -11   1   1      156.90      147.76      3.57 o 
 -10   1   1       33.58       41.92      1.78 o 
  -9   1   1       32.12       35.46      1.17 o 
  -8   1   1       18.28       29.97      1.01 o 
  -7   1   1       40.58       52.78      0.86 o 
  -6   1   1     1208.93     1373.31      8.15 o 
  -5   1   1      196.13      217.80      1.78 o 
  -4   1   1       78.14       45.02      0.67 o 
  -3   1   1     2209.83     2163.86     13.39 o 
  -2   1   1     5596.31     5261.04     40.77 o 
  -1   1   1      331.82      319.21      3.23 o 
   0   1   1      490.34      474.26      2.83 o 
   1   1   1       84.98      100.84      1.60 o 
   2   1   1     8455.59     8297.48     88.19 o 
   3   1   1     6762.90     6567.52     57.27 o 
   4   1   1     1552.65     1618.72     10.13 o 
   5   1   1      518.28      577.45      3.76 o 
   6   1   1        6.84       12.68      0.61 o 
   7   1   1        0.79        0.77      0.31 o 
   8   1   1       84.42       90.34      1.89 o 
   9   1   1      159.35      140.25      2.54 o 
  10   1   1      195.67      176.87      3.91 o 
  11   1   1        1.03        2.81      0.82 o 
  12   1   1        0.28        1.06      0.73 o 
  13   1   1        5.92        6.77      1.70 o 
 -14   2   1        5.55        1.14      1.60 o 
 -13   2   1        9.84        8.07      1.24 o 
 -12   2   1       14.49       16.13      1.44 o 
 -11   2   1      151.41      132.48      3.45 o 
 -10   2   1       86.95       70.46      2.36 o 
  -9   2   1        5.87        7.40      0.91 o 
  -8   2   1       42.72       42.71      1.23 o 
  -7   2   1       83.77       85.66      1.16 o 
  -6   2   1     3016.03     3226.28     19.22 o 
  -5   2   1       95.19      100.32      1.08 o 
  -4   2   1     2599.02     2618.57     16.20 o 
  -3   2   1     3043.88     3134.57     21.96 o 
  -2   2   1     1128.64     1111.35      8.20 o 
  -1   2   1     2015.95     1944.23     13.77 o 
   0   2   1    27629.91    27318.20    165.86 o 
   1   2   1     5235.50     5168.91     30.81 o 
   2   2   1     4131.85     4142.09     22.85 o 
   3   2   1      708.46      706.39      4.38 o 
   4   2   1      109.93      125.41      1.19 o 
   5   2   1      565.37      621.57      4.06 o 
   6   2   1      186.86      216.19      5.47 o 
   7   2   1        3.72        5.61      0.55 o 
   8   2   1      285.24      290.69      4.87 o 
   9   2   1       19.62       16.61      1.80 o 
  10   2   1       77.08       73.08      2.52 o 
  11   2   1      230.01      221.11      4.76 o 
  12   2   1        2.23        3.51      1.62 o 
  13   2   1       21.45       18.80      2.37 o 
 -13   3   1       12.99       13.64      1.51 o 
 -12   3   1       48.85       48.52      3.07 o 
 -11   3   1       74.19       74.11      2.65 o 
 -10   3   1       17.79       23.68      1.55 o 
  -9   3   1       61.15       52.96      2.01 o 
  -8   3   1       20.42       24.54      0.99 o 
  -7   3   1      246.07      245.14      2.56 o 
  -6   3   1       21.53       14.31      0.58 o 
  -5   3   1       85.22       84.73      1.06 o 
  -4   3   1     1994.74     2134.74     15.51 o 
  -3   3   1     1828.81     1792.27     13.09 o 
  -2   3   1      352.63      339.21      3.67 o 
  -1   3   1     5644.12     5635.61     39.15 o 
   0   3   1     2871.69     2829.90     27.24 o 
   1   3   1     1413.61     1390.83     10.55 o 
   2   3   1      116.28      108.81      1.10 o 
   3   3   1     2216.90     2242.19     12.61 o 
   4   3   1        0.14        1.00      0.32 o 
   5   3   1      577.73      554.81      3.81 o 
   6   3   1       51.09       69.41      1.19 o 
   7   3   1       21.63       26.55      1.35 o 
   8   3   1       11.42       11.57      1.71 o 
   9   3   1        1.26        0.53      0.54 o 
  10   3   1        0.92        1.29      0.69 o 
  11   3   1       25.17       25.73      1.89 o 
  12   3   1        0.49       -0.16      0.93 o 
  13   3   1       12.46       14.17      1.60 o 
 -13   4   1        1.27        4.55      1.17 o 
 -12   4   1        1.94        3.44      1.93 o 
 -11   4   1        2.39        2.34      0.95 o 
 -10   4   1       28.70       27.67      3.04 o 
  -9   4   1       53.61       44.88      1.96 o 
  -8   4   1       17.24       22.81      1.05 o 
  -7   4   1       74.59       68.14      1.47 o 
  -6   4   1        0.10        0.79      0.31 o 
  -5   4   1      120.29      148.25      2.07 o 
  -4   4   1     2059.44     2053.30     15.18 o 
  -3   4   1     1580.77     1538.91     11.62 o 
  -2   4   1      123.82      130.52      1.78 o 
  -1   4   1     2264.61     2291.06     19.98 o 
   0   4   1      885.35      954.57      9.10 o 
   1   4   1       98.90       87.32      1.20 o 
   2   4   1      267.53      275.56      2.54 o 
   3   4   1      787.38      815.08      5.21 o 
   4   4   1      727.51      709.17      4.70 o 
   5   4   1      726.63      801.66      5.99 o 
   6   4   1        0.36        0.93      0.35 o 
   7   4   1        6.89        8.40      0.66 o 
   8   4   1       20.21       24.82      1.45 o 
   9   4   1       10.14       10.48      1.14 o 
  10   4   1        2.23        1.61      0.93 o 
  11   4   1       12.86       11.45      2.16 o 
  12   4   1       15.64       16.94      1.65 o 
 -12   5   1       10.53       14.52      1.63 o 
 -11   5   1        0.68        0.40      0.74 o 
 -10   5   1        1.32        1.98      0.83 o 
  -9   5   1      169.08      139.27      3.52 o 
  -8   5   1       67.98       72.74      1.85 o 
  -7   5   1       62.41       61.34      1.33 o 
  -6   5   1        0.36        0.77      0.62 o 
  -5   5   1      272.75      272.75      3.24 o 
  -4   5   1       74.08       89.35      1.64 o 
  -3   5   1       61.48       63.95      1.36 o 
  -2   5   1       62.06       56.31      1.27 o 
  -1   5   1     1281.63     1342.08     17.82 o 
   0   5   1       88.80       95.30      3.20 o 
   1   5   1      742.06      741.33      5.55 o 
   2   5   1     1407.68     1406.95     12.30 o 
   3   5   1       84.23       93.16      1.45 o 
   4   5   1       13.31       10.82      0.65 o 
   5   5   1      256.28      262.97      2.79 o 
   6   5   1       98.59       96.67      1.98 o 
   7   5   1       28.75       26.29      1.24 o 
   8   5   1        3.04        2.87      2.67 o 
   9   5   1       60.24       54.76      2.48 o 
  10   5   1        4.99        5.14      1.67 o 
  11   5   1        2.50        2.31      0.91 o 
  12   5   1        0.42       -0.14      2.15 o 
 -12   6   1        0.65        0.61      0.96 o 
 -11   6   1       28.54       22.72      3.01 o 
 -10   6   1        1.25       -0.07      0.78 o 
  -9   6   1       89.03       87.74      2.91 o 
  -8   6   1       40.44       42.23      1.53 o 
  -7   6   1        1.21        2.03      0.55 o 
  -6   6   1       50.60       49.91      1.24 o 
  -5   6   1       19.32       20.40      0.93 o 
  -4   6   1      118.28      118.86      2.06 o 
  -3   6   1       14.55       10.92      0.71 o 
  -2   6   1        0.27        0.66      0.43 o 
  -1   6   1       21.76       21.80      1.21 o 
   0   6   1       28.94       36.71      1.34 o 
   1   6   1       47.79       44.86      1.20 o 
   2   6   1      151.73      166.21      2.22 o 
   3   6   1        0.01        0.30      0.30 o 
   4   6   1       35.86       40.80      1.58 o 
   5   6   1      233.45      209.15      2.58 o 
   6   6   1        5.25        4.18      0.64 o 
   7   6   1        0.55        1.20      0.55 o 
   8   6   1       60.50       57.44      2.31 o 
   9   6   1        0.82        0.33      1.39 o 
  10   6   1        6.94        9.62      1.94 o 
  11   6   1        0.24        1.12      3.39 o 
 -11   7   1        0.00        0.66      1.00 o 
 -10   7   1       19.97       20.67      1.76 o 
  -9   7   1        7.02        6.34      1.17 o 
  -8   7   1        5.50        4.39      0.77 o 
  -7   7   1       22.03       20.90      1.17 o 
  -6   7   1        0.49        0.58      0.43 o 
  -5   7   1        2.57        2.36      0.50 o 
  -4   7   1       19.27       18.87      0.98 o 
  -3   7   1      123.18      110.76      2.56 o 
  -2   7   1        1.75        1.47      0.74 o 
  -1   7   1       93.68      100.14      2.40 o 
   0   7   1        9.04        4.68      0.55 o 
   1   7   1       73.17       67.52      1.89 o 
   2   7   1      520.09      506.86      5.29 o 
   3   7   1      252.35      252.90      2.97 o 
   4   7   1        0.15       -0.20      0.37 o 
   5   7   1        0.44        1.13      0.43 o 
   6   7   1       16.62       13.72      0.97 o 
   7   7   1      120.61      114.62      3.07 o 
   8   7   1        2.56        2.18      0.81 o 
   9   7   1       20.91       19.81      2.53 o 
  10   7   1        5.37        7.37      1.21 o 
 -10   8   1       13.18       14.39      1.96 o 
  -9   8   1        0.17        0.94      0.83 o 
  -8   8   1      113.95      114.35      2.73 o 
  -7   8   1        2.38        2.25      0.69 o 
  -6   8   1       89.47       86.66      2.12 o 
  -5   8   1       58.01       58.74      1.52 o 
  -4   8   1        2.27        3.14      0.93 o 
  -3   8   1      115.51      112.42      2.78 o 
  -2   8   1      120.59      132.98      3.01 o 
  -1   8   1        4.91        3.44      0.76 o 
   0   8   1       80.83       79.14      2.32 o 
   1   8   1        6.55       11.71      0.83 o 
   2   8   1       25.26       23.21      1.09 o 
   3   8   1        3.83        1.83      0.73 o 
   4   8   1       68.23       66.59      1.57 o 
   5   8   1        8.53       11.11      0.88 o 
   6   8   1       48.86       43.44      1.62 o 
   7   8   1        4.67        3.72      0.72 o 
   8   8   1       16.78       15.75      1.54 o 
   9   8   1        0.25        0.14      0.74 o 
  -8   9   1       70.64       74.79      2.33 o 
  -7   9   1        8.81        7.69      0.97 o 
  -6   9   1        8.95        8.04      0.80 o 
  -5   9   1        0.18        1.14      0.59 o 
  -4   9   1        7.28        8.13      0.87 o 
  -3   9   1        5.22        4.51      0.98 o 
  -2   9   1       15.73       10.97      1.12 o 
  -1   9   1       38.35       39.49      1.83 o 
   0   9   1        8.47        6.97      1.02 o 
   1   9   1        1.83        0.96      0.63 o 
   2   9   1       74.21       70.07      2.37 o 
   3   9   1        0.93        2.19      0.74 o 
   4   9   1        9.33       11.65      0.97 o 
   5   9   1       25.99       30.21      1.23 o 
   6   9   1        8.36        8.07      0.97 o 
   7   9   1       53.02       48.20      2.67 o 
   8   9   1        2.56        3.86      1.08 o 
  -7  10   1        4.32        4.45      0.87 o 
  -6  10   1       35.96       38.94      1.72 o 
  -5  10   1       29.30       28.30      1.47 o 
  -4  10   1       51.22       53.70      1.88 o 
  -3  10   1        8.03        6.74      1.10 o 
  -2  10   1       38.60       35.17      2.14 o 
  -1  10   1        1.95        1.22      0.78 o 
   0  10   1        2.89        5.72      2.83 o 
   1  10   1       15.27       17.36      1.45 o 
   2  10   1        9.03        8.34      1.16 o 
   3  10   1        0.00        0.04      0.75 o 
   4  10   1       22.72       24.28      1.66 o 
   5  10   1       18.09       20.46      1.60 o 
   6  10   1        2.93        0.65      0.75 o 
  -3  11   1        6.64        7.35      1.20 o 
  -2  11   1        7.70        9.57      1.37 o 
  -1  11   1        3.54        4.59      1.13 o 
   0  11   1        1.96        1.67      0.92 o 
   1  11   1        0.62       -0.18      0.73 o 
   2  11   1        0.38        1.47      0.88 o 
   3  11   1       25.88       32.46      1.93 o 
 -14   0   2       35.96       30.53      3.13 o 
 -13   0   2       56.39       58.45      3.75 o 
 -12   0   2       59.08       59.53      3.67 o 
 -10   0   2        9.30       10.70      1.26 o 
  -9   0   2       88.16       81.80      2.84 o 
  -8   0   2      256.98      264.13      4.62 o 
  -7   0   2       98.81      116.82      2.07 o 
  -6   0   2        3.86        2.82      1.11 o 
  -5   0   2      651.48      643.51      8.97 o 
  -4   0   2     1566.44     1684.80     20.80 o 
  -3   0   2      863.71      804.29     10.47 o 
  -2   0   2       89.87       83.62      1.84 o 
  -1   0   2     7183.50     7500.21     67.15 o 
   0   0   2      647.26      605.03      7.48 o 
   1   0   2      921.21      952.05     12.52 o 
   2   0   2     5717.63     5468.36     67.12 o 
   3   0   2     1136.06     1068.03     14.45 o 
   4   0   2        4.48        0.54      0.46 o 
   5   0   2     1307.15     1438.71     19.64 o 
   6   0   2      170.30      174.50      4.18 o 
   7   0   2      221.38      224.42      5.14 o 
   8   0   2       32.35       26.38      1.76 o 
   9   0   2       50.63       59.57      2.78 o 
  10   0   2      286.44      253.56      6.40 o 
  11   0   2      129.68      118.96      5.21 o 
  12   0   2       16.05       18.69      2.48 o 
  13   0   2      100.18      101.58      5.23 o 
 -14   1   2        3.35        2.67      1.08 o 
 -13   1   2        9.45       10.04      1.98 o 
 -12   1   2        0.17       -0.74      0.96 o 
 -11   1   2        3.35        2.77      0.72 o 
 -10   1   2       73.21       69.63      2.24 o 
  -9   1   2       46.46       48.87      1.34 o 
  -8   1   2        7.60       10.39      0.46 o 
  -7   1   2      137.23      127.16      1.43 o 
  -6   1   2       86.02       98.90      2.78 o 
  -5   1   2       39.17       48.36      0.78 o 
  -4   1   2     1377.91     1360.91     11.26 o 
  -3   1   2     1684.22     1656.63     11.94 o 
  -2   1   2     2750.67     2711.61     19.00 o 
  -1   1   2        5.21        4.54      0.18 o 
   0   1   2      636.60      638.88      3.76 o 
   1   1   2      490.08      450.22      2.79 o 
   2   1   2      568.61      558.93      3.92 o 
   3   1   2      249.87      244.88      2.08 o 
   4   1   2      431.17      445.76      4.06 o 
   5   1   2      697.35      714.54      5.80 o 
   6   1   2        7.58        8.29      0.87 o 
   7   1   2       18.95       18.68      0.86 o 
   8   1   2        0.44        1.28      0.44 o 
   9   1   2       59.41       52.18      1.58 o 
  10   1   2       65.05       54.95      2.24 o 
  11   1   2       42.45       39.04      1.99 o 
  12   1   2        1.01        1.96      0.87 o 
  13   1   2        0.25        0.48      1.22 o 
 -14   2   2        4.98       -0.54      1.24 o 
 -13   2   2        0.21        0.47      0.74 o 
 -12   2   2       52.34       44.26      2.09 o 
 -11   2   2        0.01        0.34      1.04 o 
 -10   2   2        3.81        4.14      0.82 o 
  -9   2   2       13.27       16.40      1.16 o 
  -8   2   2        7.55        7.86      0.42 o 
  -7   2   2      150.81      158.21      1.60 o 
  -6   2   2      414.88      450.80      3.55 o 
  -5   2   2        1.27        0.13      0.16 o 
  -4   2   2       20.08       29.44      0.61 o 
  -3   2   2        7.87        6.66      0.42 o 
  -2   2   2     1936.73     1928.71     13.79 o 
  -1   2   2     1425.47     1392.29     10.05 o 
   0   2   2     1025.86     1037.02     10.40 o 
   1   2   2        0.65        0.26      0.16 o 
   2   2   2        6.72        4.76      0.31 o 
   3   2   2       71.26       62.79      0.76 o 
   4   2   2     1939.57     2019.20     11.45 o 
   5   2   2      373.11      407.26      3.43 o 
   6   2   2      141.30      124.66      2.05 o 
   7   2   2       27.90       29.25      1.05 o 
   8   2   2        5.11        7.08      0.67 o 
   9   2   2        5.53        9.06      1.85 o 
  10   2   2       18.24       15.71      1.40 o 
  11   2   2        3.16        0.95      0.73 o 
  12   2   2        9.12        8.95      1.26 o 
  13   2   2       27.91       30.49      2.02 o 
 -14   3   2        8.43       11.38      1.47 o 
 -13   3   2       23.04       21.87      1.72 o 
 -12   3   2        3.36        2.68      0.88 o 
 -11   3   2       17.48       13.22      1.29 o 
 -10   3   2      120.17      116.23      3.10 o 
  -9   3   2       20.41       19.13      1.92 o 
  -8   3   2       23.94       21.62      0.96 o 
  -7   3   2        0.16        0.59      0.29 o 
  -6   3   2       51.23       57.37      1.21 o 
  -5   3   2       18.86       25.82      0.88 o 
  -4   3   2      154.90      140.56      1.83 o 
  -3   3   2      119.82      129.94      1.97 o 
  -2   3   2       75.79       86.54      2.19 o 
  -1   3   2      552.19      606.83      7.64 o 
   0   3   2     7433.16     7339.34     46.81 o 
   1   3   2      400.96      370.53      2.61 o 
   2   3   2       32.93       32.79      1.12 o 
   3   3   2        4.01        4.45      0.26 o 
   4   3   2     1025.66     1073.96      6.56 o 
   5   3   2      414.50      409.85      3.04 o 
   6   3   2       57.49       63.12      1.66 o 
   7   3   2        0.32       -0.48      0.49 o 
   8   3   2       34.04       36.11      1.68 o 
   9   3   2      114.79       95.25      2.88 o 
  10   3   2       14.91       11.53      1.27 o 
  11   3   2       23.86       22.08      2.22 o 
  12   3   2        1.84        1.37      1.21 o 
 -13   4   2        2.51        2.99      1.01 o 
 -12   4   2       41.03       38.50      4.80 o 
 -11   4   2       64.17       63.29      2.47 o 
 -10   4   2        9.32        7.97      1.12 o 
  -9   4   2      122.70      112.24      2.30 o 
  -8   4   2       38.81       37.83      1.29 o 
  -7   4   2        1.55        4.17      0.72 o 
  -6   4   2       76.23       92.10      1.95 o 
  -5   4   2       84.14       88.05      1.56 o 
  -4   4   2        0.59        0.54      0.28 o 
  -3   4   2        8.04       11.91      0.55 o 
  -2   4   2     1071.98     1073.33      7.23 o 
  -1   4   2     1413.95     1402.49     10.52 o 
   0   4   2     1514.24     1487.76     17.97 o 
   1   4   2        7.16        6.47      0.73 o 
   2   4   2      187.59      191.27      1.75 o 
   3   4   2       22.65       24.99      0.60 o 
   4   4   2      314.04      326.98      2.88 o 
   5   4   2       65.72       68.12      1.21 o 
   6   4   2       51.32       47.26      1.77 o 
   7   4   2        1.62        0.70      0.93 o 
   8   4   2        8.50        7.69      1.29 o 
   9   4   2       16.90       15.23      1.81 o 
  10   4   2       51.76       50.69      2.29 o 
  11   4   2       24.15       24.53      1.75 o 
  12   4   2        0.19        1.14      1.26 o 
 -13   5   2        9.56       11.22      1.52 o 
 -12   5   2        4.06        4.02      1.96 o 
 -11   5   2        1.00       -0.21      0.74 o 
 -10   5   2        1.43        0.42      0.75 o 
  -9   5   2       93.54       94.36      2.22 o 
  -8   5   2       12.03        9.43      0.82 o 
  -7   5   2       89.08       98.06      2.73 o 
  -6   5   2        9.65        6.99      0.95 o 
  -5   5   2      347.39      355.68      3.88 o 
  -4   5   2      393.16      397.60      4.13 o 
  -3   5   2     1340.82     1389.72     12.55 o 
  -2   5   2       82.11       81.04      1.36 o 
  -1   5   2     2063.28     2046.56     15.11 o 
   0   5   2      628.91      636.35      6.88 o 
   1   5   2       31.95       24.71      1.05 o 
   2   5   2       89.45       92.02      1.44 o 
   3   5   2      429.69      424.39      3.28 o 
   4   5   2       29.51       27.51      0.84 o 
   5   5   2       51.79       48.56      1.10 o 
   6   5   2       11.52       10.89      0.77 o 
   7   5   2      165.44      165.86      3.69 o 
   8   5   2        0.25        0.54      0.63 o 
   9   5   2        0.81        0.07      0.71 o 
  10   5   2        0.72        1.63      0.84 o 
  11   5   2        0.01        0.52      0.81 o 
 -12   6   2       75.55       89.70      3.35 o 
 -11   6   2        7.30        5.75      2.09 o 
 -10   6   2        5.32        3.08      0.94 o 
  -9   6   2       53.39       58.11      1.83 o 
  -8   6   2       74.90       74.28      2.12 o 
  -7   6   2      173.16      168.68      3.45 o 
  -6   6   2      202.90      192.13      2.84 o 
  -5   6   2       36.98       40.39      1.69 o 
  -4   6   2        6.11        7.89      0.65 o 
  -3   6   2        7.53        8.00      0.62 o 
  -2   6   2      136.09      127.17      5.28 o 
  -1   6   2      723.26      712.38      6.32 o 
   0   6   2      131.35      125.81      2.43 o 
   1   6   2       15.05       17.32      0.80 o 
   2   6   2        1.12        2.82      0.85 o 
   3   6   2       88.96      101.81      1.65 o 
   4   6   2      349.40      346.60      3.50 o 
   5   6   2      446.68      452.49      5.13 o 
   6   6   2       61.33       58.82      1.65 o 
   7   6   2       16.18       12.55      1.23 o 
   8   6   2        0.97        0.47      0.66 o 
   9   6   2        2.04        3.01      0.88 o 
  10   6   2        1.44        1.26      0.89 o 
  11   6   2        0.34        0.43      0.87 o 
 -11   7   2        3.30        3.99      1.21 o 
 -10   7   2       10.05        6.23      1.21 o 
  -9   7   2       64.77       60.68      1.97 o 
  -8   7   2       84.96       90.79      2.32 o 
  -7   7   2        3.08        4.43      0.84 o 
  -6   7   2       14.61       14.68      0.95 o 
  -5   7   2      348.37      336.02      4.15 o 
  -4   7   2      214.66      200.98      3.00 o 
  -3   7   2        7.43        5.81      0.76 o 
  -2   7   2        8.77        7.01      0.99 o 
  -1   7   2      141.61      143.89      2.92 o 
   0   7   2       76.27       82.42      1.72 o 
   1   7   2        3.34        3.10      0.79 o 
   2   7   2        0.14        0.43      0.41 o 
   3   7   2        0.20        0.17      0.52 o 
   4   7   2       55.11       55.44      1.37 o 
   5   7   2        0.59        0.38      0.48 o 
   6   7   2        5.07        5.83      0.76 o 
   7   7   2       71.63       67.21      2.51 o 
   8   7   2        0.92        1.82      0.90 o 
   9   7   2       10.43       12.37      1.46 o 
  10   7   2        0.58        0.85      1.23 o 
 -10   8   2       39.61       44.55      2.67 o 
  -9   8   2        3.08        3.10      0.75 o 
  -8   8   2       60.07       59.31      2.00 o 
  -7   8   2       23.64       22.91      1.09 o 
  -6   8   2       87.41       84.13      1.84 o 
  -5   8   2       30.81       31.29      1.32 o 
  -4   8   2       45.57       36.20      2.03 o 
  -3   8   2        0.14       -0.07      0.92 o 
  -2   8   2       29.81       28.12      1.45 o 
  -1   8   2        8.21        6.85      0.91 o 
   0   8   2        0.11        0.19      0.58 o 
   1   8   2       91.85       98.46      2.08 o 
   2   8   2       32.07       31.83      1.24 o 
   3   8   2       11.31       12.94      0.92 o 
   4   8   2       22.46       25.51      1.07 o 
   5   8   2      157.45      153.12      2.94 o 
   6   8   2        0.28        0.52      0.53 o 
   7   8   2       26.03       28.21      2.28 o 
   8   8   2       16.33       17.32      1.64 o 
   9   8   2        7.41        4.91      1.86 o 
  -9   9   2        0.73        3.06      0.82 o 
  -8   9   2       38.57       36.54      1.70 o 
  -7   9   2        1.90        0.56      0.66 o 
  -6   9   2        0.11       -0.05      0.57 o 
  -5   9   2       16.31       12.16      1.00 o 
  -4   9   2       18.91       15.81      1.30 o 
  -3   9   2       34.97       39.38      1.83 o 
  -2   9   2        0.44       -0.07      0.63 o 
  -1   9   2       27.19       28.89      1.60 o 
   0   9   2        5.07        3.77      0.83 o 
   1   9   2        6.87        5.91      0.97 o 
   2   9   2        0.09        0.19      0.63 o 
   3   9   2       24.61       31.19      1.37 o 
   4   9   2        5.37        4.68      0.75 o 
   5   9   2        5.51        6.88      0.89 o 
   6   9   2        1.27        0.18      0.59 o 
   7   9   2        0.30        2.08      0.90 o 
  -7  10   2        5.48        6.56      1.17 o 
  -6  10   2        0.01        0.97      0.65 o 
  -5  10   2        0.00       -0.70      0.70 o 
  -4  10   2        6.01        6.18      0.88 o 
  -3  10   2        0.00        0.71      0.71 o 
  -2  10   2        2.83        3.37      1.09 o 
  -1  10   2        4.82        4.97      1.06 o 
   0  10   2        0.85        2.36      0.88 o 
   1  10   2       54.70       60.69      2.38 o 
   2  10   2       64.11       62.71      2.41 o 
   3  10   2        3.47        2.54      0.88 o 
   4  10   2       13.38       15.87      1.43 o 
   5  10   2        4.21        3.39      0.92 o 
  -4  11   2        2.16        1.60      1.59 o 
  -3  11   2        0.75       -0.68      0.75 o 
  -2  11   2        2.60        5.13      1.21 o 
  -1  11   2        0.10       -0.65      0.83 o 
   0  11   2        0.17        0.69      1.18 o 
   1  11   2        2.27        1.77      0.88 o 
   2  11   2        0.83        3.74      2.09 o 
 -14   1   3        3.52        5.56      1.30 o 
 -13   1   3      118.31      113.50      5.07 o 
 -12   1   3       24.44       16.49      2.12 o 
 -11   1   3       22.57       24.65      1.47 o 
 -10   1   3      117.11      120.75      2.93 o 
  -9   1   3      186.79      202.65      3.19 o 
  -8   1   3        4.71        4.15      0.33 o 
  -7   1   3       15.38       15.24      0.94 o 
  -6   1   3      142.10      129.61      1.54 o 
  -5   1   3        6.48        9.58      0.46 o 
  -4   1   3     1217.79     1180.19      8.94 o 
  -3   1   3     6147.80     6050.00    121.10 o 
  -2   1   3     2631.25     2557.90     15.54 o 
  -1   1   3     1993.84     1824.95     11.33 o 
   0   1   3      252.02      256.07      1.62 o 
   1   1   3      634.67      534.48      3.32 o 
   2   1   3      257.86      270.32      1.93 o 
   3   1   3       65.29       60.21      0.84 o 
   4   1   3        5.97        7.10      0.33 o 
   5   1   3        0.73        0.85      0.31 o 
   6   1   3       75.53       70.57      1.57 o 
   7   1   3        6.15        5.55      1.21 o 
   8   1   3      199.77      202.93      3.17 o 
   9   1   3       58.83       49.95      1.62 o 
  10   1   3       11.06        8.46      1.14 o 
  11   1   3        6.18        4.69      1.00 o 
  12   1   3        0.00       -0.13      0.68 o 
 -14   2   3        8.84        6.85      1.88 o 
 -13   2   3        2.76        1.26      1.06 o 
 -12   2   3       48.58       45.06      2.04 o 
 -11   2   3        0.43        0.11      0.55 o 
 -10   2   3       22.85       21.64      1.39 o 
  -9   2   3        3.86        5.11      1.48 o 
  -8   2   3        0.93        1.99      0.46 o 
  -7   2   3      180.91      163.82      1.62 o 
  -6   2   3       57.55       53.75      0.78 o 
  -5   2   3        2.86        2.63      0.20 o 
  -4   2   3      135.67      145.41      8.85 o 
  -3   2   3        7.40        9.18      0.39 o 
  -2   2   3      373.56      375.83      2.50 o 
  -1   2   3      357.45      357.54      3.71 o 
   0   2   3      316.44      311.76      2.17 o 
   1   2   3       21.75       20.39      0.41 o 
   2   2   3     2003.99     2020.93     11.36 o 
   3   2   3      450.57      429.42      2.94 o 
   4   2   3      372.15      386.72      2.75 o 
   5   2   3        8.78       15.36      0.54 o 
   6   2   3        0.22        1.07      0.35 o 
   7   2   3      154.40      159.40      2.61 o 
   8   2   3      116.22      116.56      2.33 o 
   9   2   3       51.72       54.57      5.06 o 
  10   2   3       47.17       42.65      2.06 o 
  11   2   3        0.41       -0.37      0.91 o 
  12   2   3        4.62        6.00      1.18 o 
 -14   3   3        9.55       13.34      1.52 o 
 -13   3   3        4.45        4.84      1.04 o 
 -12   3   3       43.80       39.29      2.01 o 
 -11   3   3        0.22        0.46      0.65 o 
 -10   3   3        3.85        3.41      0.80 o 
  -9   3   3      308.56      315.57      4.06 o 
  -8   3   3       32.74       37.60      2.19 o 
  -7   3   3       67.79       69.03      1.43 o 
  -6   3   3      178.89      172.62      2.30 o 
  -5   3   3       84.75       92.17      1.53 o 
  -4   3   3        0.29        0.65      0.31 o 
  -3   3   3     1158.81     1168.63      8.99 o 
  -2   3   3     2096.98     2143.05     13.85 o 
  -1   3   3        1.50        0.74      0.92 o 
   0   3   3      118.63      105.37      1.10 o 
   1   3   3      319.33      287.06      2.20 o 
   2   3   3       83.26       79.33      0.98 o 
   3   3   3       16.56       10.53      0.40 o 
   4   3   3        0.11        1.29      0.33 o 
   5   3   3       61.09       61.63      1.13 o 
   6   3   3        0.54        1.05      0.55 o 
   7   3   3      139.10      132.72      3.12 o 
   8   3   3       32.91       30.40      1.60 o 
   9   3   3       63.99       66.43      2.47 o 
  10   3   3       28.47       29.66      1.79 o 
  11   3   3        6.13        7.87      1.21 o 
  12   3   3        5.91        5.06      1.17 o 
 -13   4   3        9.86        8.29      1.31 o 
 -12   4   3       11.34       12.86      1.38 o 
 -11   4   3        7.29        6.12      1.07 o 
 -10   4   3        2.88        2.38      0.79 o 
  -9   4   3      208.20      217.11      3.34 o 
  -8   4   3      226.32      217.20      2.95 o 
  -7   4   3        0.72        1.36      0.38 o 
  -6   4   3      186.47      191.45      2.57 o 
  -5   4   3       39.84       45.24      1.37 o 
  -4   4   3      172.60      162.48      2.50 o 
  -3   4   3       16.24       12.47      0.42 o 
  -2   4   3      456.11      453.26      7.12 o 
  -1   4   3        0.29        0.24      0.36 o 
   0   4   3       61.15       62.39      2.60 o 
   1   4   3        1.17        2.56      0.25 o 
   2   4   3       15.79       16.05      0.50 o 
   3   4   3      316.04      307.14      2.52 o 
   4   4   3      338.33      340.54      2.76 o 
   5   4   3        1.25        0.67      0.28 o 
   6   4   3       45.98       42.77      1.71 o 
   7   4   3        9.97        7.32      0.97 o 
   8   4   3       49.72       54.88      2.17 o 
   9   4   3       32.36       26.00      1.90 o 
  10   4   3        8.60        8.09      1.21 o 
  11   4   3       31.44       33.24      2.34 o 
 -13   5   3       11.22        9.00      1.47 o 
 -12   5   3        8.16        6.05      1.52 o 
 -11   5   3        7.35        9.28      1.36 o 
 -10   5   3       56.61       55.30      2.32 o 
  -9   5   3      277.75      271.62      5.17 o 
  -8   5   3       98.37       96.55      1.96 o 
  -7   5   3       14.03       11.76      1.09 o 
  -6   5   3      165.84      174.15      2.56 o 
  -5   5   3      104.77      104.64      1.86 o 
  -4   5   3      124.28      133.70      2.86 o 
  -3   5   3       65.55       69.20      1.65 o 
  -2   5   3      742.52      727.99      6.17 o 
  -1   5   3       74.97       78.30      1.41 o 
   0   5   3      382.44      378.91      3.83 o 
   1   5   3      147.90      154.55      1.88 o 
   2   5   3      284.68      265.71      2.38 o 
   3   5   3      403.93      391.81      3.15 o 
   4   5   3      277.65      284.50      2.92 o 
   5   5   3       67.80       76.89      2.15 o 
   6   5   3       19.98       19.32      1.93 o 
   7   5   3       39.33       38.50      1.95 o 
   8   5   3       61.21       59.16      2.32 o 
   9   5   3        8.05        7.14      1.47 o 
  10   5   3        5.18        4.77      1.12 o 
  11   5   3        0.66        1.78      0.95 o 
 -12   6   3        0.20        0.31      0.88 o 
 -11   6   3        3.64        4.25      1.56 o 
 -10   6   3       14.87       11.53      1.38 o 
  -9   6   3        9.16        8.88      0.91 o 
  -8   6   3      179.15      182.81      2.92 o 
  -7   6   3       90.62       82.00      1.86 o 
  -6   6   3      124.01      108.79      2.09 o 
  -5   6   3       37.28       35.86      1.19 o 
  -4   6   3      589.68      573.92      5.66 o 
  -3   6   3        0.20        0.17      0.59 o 
  -2   6   3       29.28       31.62      1.29 o 
  -1   6   3      493.03      472.12      4.66 o 
   0   6   3      205.42      205.04      3.18 o 
   1   6   3       26.86       30.95      1.02 o 
   2   6   3       15.01       15.32      0.72 o 
   3   6   3      117.15      123.33      1.86 o 
   4   6   3      103.39       98.35      1.69 o 
   5   6   3       48.87       46.70      1.47 o 
   6   6   3        4.59        3.85      0.82 o 
   7   6   3       58.47       50.64      2.19 o 
   8   6   3        0.21       -1.24      1.47 o 
   9   6   3       22.18       16.62      1.56 o 
  10   6   3       26.82       28.45      2.32 o 
 -11   7   3       10.04       12.68      1.56 o 
 -10   7   3       39.30       34.74      1.60 o 
  -9   7   3        0.28       -0.12      0.54 o 
  -8   7   3      122.54      124.00      2.23 o 
  -7   7   3       27.30       29.57      1.25 o 
  -6   7   3        0.44        0.93      0.52 o 
  -5   7   3       26.77       25.11      1.11 o 
  -4   7   3       43.70       34.16      1.49 o 
  -3   7   3       58.33       63.14      1.99 o 
  -2   7   3        2.55        0.53      0.51 o 
  -1   7   3       54.36       55.71      2.51 o 
   0   7   3        0.66        0.99      0.41 o 
   1   7   3        5.90        4.74      1.43 o 
   2   7   3        0.07        0.50      0.42 o 
   3   7   3      326.86      314.93      4.02 o 
   4   7   3        8.30        8.26      0.66 o 
   5   7   3      179.49      167.70      2.95 o 
   6   7   3        2.70        4.90      0.72 o 
   7   7   3        2.08        1.09      0.75 o 
   8   7   3        0.96        0.88      0.85 o 
   9   7   3       45.46       49.35      2.42 o 
 -10   8   3        6.53        8.44      1.06 o 
  -9   8   3        7.29        7.12      0.97 o 
  -8   8   3        0.19       -0.27      0.52 o 
  -7   8   3        3.89        3.16      0.67 o 
  -6   8   3       21.18       21.98      1.19 o 
  -5   8   3       20.72       22.60      1.58 o 
  -4   8   3       73.78       70.98      3.12 o 
  -3   8   3        7.75        4.53      0.82 o 
  -2   8   3       59.98       56.11      2.02 o 
  -1   8   3      229.01      230.77      4.15 o 
   0   8   3       46.79       53.65      1.93 o 
   1   8   3        0.25        0.88      0.47 o 
   2   8   3       50.30       53.20      1.58 o 
   3   8   3        0.95        2.44      0.54 o 
   4   8   3        3.79        4.64      0.75 o 
   5   8   3       10.14       11.22      1.14 o 
   6   8   3        2.19        3.10      0.81 o 
   7   8   3       36.16       39.81      2.16 o 
   8   8   3       19.92       21.48      2.17 o 
  -9   9   3       10.25        8.00      1.04 o 
  -8   9   3        0.81        0.62      0.65 o 
  -7   9   3        2.84        3.18      0.69 o 
  -6   9   3       22.37       23.70      2.36 o 
  -5   9   3       30.59       25.37      3.48 o 
  -4   9   3       21.72       17.95      1.40 o 
  -3   9   3        1.27        1.56      1.16 o 
  -2   9   3       11.59       12.98      1.24 o 
  -1   9   3       22.25       17.14      1.34 o 
   0   9   3        2.20        3.28      0.82 o 
   1   9   3       12.67       10.80      1.13 o 
   2   9   3       63.42       69.95      2.37 o 
   3   9   3        3.71        5.41      0.75 o 
   4   9   3       39.59       38.92      1.94 o 
   5   9   3       52.99       49.03      1.79 o 
   6   9   3       43.17       50.36      1.86 o 
   7   9   3        4.97        5.85      1.22 o 
  -7  10   3        1.07        2.19      0.76 o 
  -6  10   3        4.80        4.75      0.89 o 
  -5  10   3        3.17        1.60      0.82 o 
  -4  10   3        1.42        2.32      0.82 o 
  -3  10   3        4.22        7.22      1.13 o 
  -2  10   3        0.69        1.07      0.87 o 
  -1  10   3        0.00        0.54      0.82 o 
   0  10   3        4.11        4.13      0.97 o 
   1  10   3        1.48        3.13      2.37 o 
   2  10   3        0.00        0.24      0.93 o 
   3  10   3        6.74        8.54      1.20 o 
   4  10   3        3.67        8.28      1.64 o 
   5  10   3        2.98        2.94      0.90 o 
  -3  11   3        1.61        1.23      0.94 o 
  -2  11   3        0.15        0.10      0.90 o 
  -1  11   3        8.18        6.31      1.29 o 
   0  11   3       16.56       22.00      1.76 o 
   1  11   3        4.80        3.25      1.01 o 
 -15   0   4        0.12       -1.28      1.28 o 
 -14   0   4        0.98        0.34      1.26 o 
 -13   0   4       23.14       27.49      2.64 o 
 -12   0   4      218.71      229.06      6.98 o 
 -11   0   4       41.02       40.34      2.76 o 
 -10   0   4     1316.57     1279.86     18.53 o 
  -9   0   4       61.33       59.73      1.67 o 
  -8   0   4        1.05        0.98      0.50 o 
  -7   0   4      248.37      260.83      5.10 o 
  -6   0   4       70.29       72.92      2.30 o 
  -5   0   4      178.58      194.28      3.94 o 
  -4   0   4     5343.33     5552.58     65.69 o 
  -3   0   4      826.89      824.46      6.41 o 
  -2   0   4     4617.86     4612.30    117.80 o 
  -1   0   4     1973.34     1938.02     20.17 o 
   0   0   4      325.80      314.68      3.48 o 
   1   0   4     1938.69     2001.66     17.62 o 
   2   0   4     1260.74     1267.63      9.20 o 
   3   0   4      729.68      721.08     10.84 o 
   4   0   4       43.11       35.13      1.74 o 
   5   0   4      133.81      136.51      3.72 o 
   6   0   4       43.09       45.87      2.18 o 
   7   0   4       10.05        9.30      1.32 o 
   8   0   4      651.31      687.97     12.12 o 
   9   0   4      341.79      336.23      7.74 o 
  10   0   4       17.06       14.27      2.67 o 
  11   0   4       56.00       51.69      2.35 o 
  12   0   4        1.60        2.16      1.28 o 
 -14   1   4        3.21        2.86      1.10 o 
 -13   1   4        2.71        3.13      1.38 o 
 -12   1   4        0.00       -0.28      1.08 o 
 -11   1   4       19.99       20.30      1.36 o 
 -10   1   4       60.35       61.81      1.62 o 
  -9   1   4      535.63      522.34      4.57 o 
  -8   1   4       35.70       34.41      1.07 o 
  -7   1   4       58.48       53.79      1.22 o 
  -6   1   4      323.45      317.97      3.34 o 
  -5   1   4      239.08      244.33      2.67 o 
  -4   1   4        0.26        0.53      0.20 o 
  -3   1   4     1275.31     1291.79      8.36 o 
  -2   1   4      108.84      104.17      0.97 o 
  -1   1   4      906.42      897.30      5.97 o 
   0   1   4        0.65        2.23      0.20 o 
   1   1   4        0.12        0.47      0.25 o 
   2   1   4       44.01       44.84      0.66 o 
   3   1   4        5.25        6.40      0.32 o 
   4   1   4      164.45      161.21      1.70 o 
   5   1   4        2.76        2.98      1.04 o 
   6   1   4        6.44        7.05      0.63 o 
   7   1   4       36.17       36.81      1.29 o 
   8   1   4       94.56       93.71      2.15 o 
   9   1   4       41.59       40.94      1.55 o 
  10   1   4        0.14        0.54      0.71 o 
  11   1   4        6.42        6.00      1.39 o 
  12   1   4        0.08        0.32      0.83 o 
 -14   2   4       10.49       10.52      2.10 o 
 -13   2   4       22.47       24.79      1.67 o 
 -12   2   4       47.95       48.66      2.09 o 
 -11   2   4       29.64       32.08      1.69 o 
 -10   2   4       61.54       62.66      1.69 o 
  -9   2   4      478.30      470.20      4.17 o 
  -8   2   4       17.18       16.19      0.66 o 
  -7   2   4        2.33        4.45      0.43 o 
  -6   2   4       12.78       12.71      0.60 o 
  -5   2   4      395.82      393.35      3.60 o 
  -4   2   4        0.50       -0.20      0.20 o 
  -3   2   4       53.92       52.82      0.69 o 
  -2   2   4      429.11      422.80      3.18 o 
  -1   2   4      908.77      906.33      8.46 o 
   0   2   4        9.21       10.47      0.36 o 
   1   2   4      101.48      110.14      1.11 o 
   2   2   4      492.06      554.22      3.67 o 
   3   2   4       16.95       20.91      0.52 o 
   4   2   4        3.16        2.51      0.41 o 
   5   2   4       45.97       51.88      1.33 o 
   6   2   4       41.08       41.22      1.28 o 
   7   2   4      268.50      247.09      3.52 o 
   8   2   4        2.62        2.12      0.60 o 
   9   2   4       59.68       55.33      2.29 o 
  10   2   4        0.26        1.84      1.24 o 
  11   2   4       79.95       79.60      2.99 o 
  12   2   4       10.06       11.57      1.47 o 
 -14   3   4       30.80       37.65      2.18 o 
 -13   3   4       43.33       44.41      2.23 o 
 -12   3   4        1.37        0.57      0.70 o 
 -11   3   4       93.53       87.24      2.76 o 
 -10   3   4       17.00       20.66      1.09 o 
  -9   3   4      704.85      712.79      5.71 o 
  -8   3   4        9.73        8.16      0.53 o 
  -7   3   4       42.62       34.82      0.89 o 
  -6   3   4      132.67      119.75      1.60 o 
  -5   3   4     1133.54     1129.44      7.74 o 
  -4   3   4      154.47      184.70      2.27 o 
  -3   3   4      109.06      107.50      1.23 o 
  -2   3   4        2.56        1.70      0.33 o 
  -1   3   4       17.25       18.55      0.53 o 
   0   3   4      138.16      139.91      1.37 o 
   1   3   4      530.09      546.21      3.69 o 
   2   3   4      207.92      227.12      1.95 o 
   3   3   4       45.38       56.89      0.86 o 
   4   3   4        0.11        0.28      0.34 o 
   5   3   4      406.13      395.83      4.43 o 
   6   3   4       66.20       74.83      1.77 o 
   7   3   4      162.13      157.32      4.04 o 
   8   3   4       47.79       46.47      2.03 o 
   9   3   4        0.19       -0.65      0.78 o 
  10   3   4        0.46        0.95      0.78 o 
  11   3   4        0.05       -0.15      0.78 o 
 -14   4   4        8.64        7.64      1.29 o 
 -13   4   4        0.57        0.06      0.80 o 
 -12   4   4        0.50        0.00      0.71 o 
 -11   4   4       23.63       20.47      1.55 o 
 -10   4   4      309.80      302.70      5.14 o 
  -9   4   4       68.38       67.81      2.40 o 
  -8   4   4       79.48       83.60      1.77 o 
  -7   4   4        2.09        1.90      0.44 o 
  -6   4   4        1.45        0.74      0.36 o 
  -5   4   4      167.11      184.90      2.47 o 
  -4   4   4     1541.80     1564.87     12.05 o 
  -3   4   4      326.60      335.79      2.84 o 
  -2   4   4       18.18       19.81      0.65 o 
  -1   4   4       27.43       26.49      0.98 o 
   0   4   4        2.15        2.46      0.25 o 
   1   4   4      845.01      850.37      5.48 o 
   2   4   4       27.19       33.82      0.72 o 
   3   4   4       42.11       37.54      0.77 o 
   4   4   4      115.66      104.79      1.95 o 
   5   4   4       85.33       87.51      1.83 o 
   6   4   4       55.72       53.75      1.97 o 
   7   4   4      244.50      234.81      4.54 o 
   8   4   4       69.97       66.96      2.45 o 
   9   4   4        3.71        2.92      0.89 o 
  10   4   4        8.55        7.28      1.62 o 
  11   4   4       23.82       26.71      2.72 o 
 -13   5   4       15.28       18.88      1.76 o 
 -12   5   4       24.04       23.56      4.01 o 
 -11   5   4        9.25        8.33      1.25 o 
 -10   5   4       53.48       52.76      1.76 o 
  -9   5   4        2.98        3.20      0.84 o 
  -8   5   4      157.33      170.49      2.73 o 
  -7   5   4        3.57        4.50      0.60 o 
  -6   5   4      143.61      149.53      2.37 o 
  -5   5   4       51.37       59.66      1.43 o 
  -4   5   4      192.40      201.71      2.68 o 
  -3   5   4        3.08        3.20      0.73 o 
  -2   5   4       94.45      102.49      1.62 o 
  -1   5   4      155.06      166.29      2.50 o 
   0   5   4      607.39      582.69      5.35 o 
   1   5   4      399.44      393.07      3.14 o 
   2   5   4      151.22      149.54      1.71 o 
   3   5   4      271.06      267.71      2.48 o 
   4   5   4        1.13        1.90      0.39 o 
   5   5   4      671.71      666.31     12.48 o 
   6   5   4       10.95        8.59      1.05 o 
   7   5   4      112.53      116.16      4.61 o 
   8   5   4        3.71        5.15      1.04 o 
   9   5   4      203.88      208.03      4.74 o 
  10   5   4       29.86       31.95      2.84 o 
 -12   6   4        0.24        0.22      1.38 o 
 -11   6   4       70.01       68.28      2.79 o 
 -10   6   4      145.87      151.02      3.07 o 
  -9   6   4      102.96       98.00      2.81 o 
  -8   6   4       10.37        9.54      0.84 o 
  -7   6   4        1.31        2.13      0.53 o 
  -6   6   4        7.46        6.71      0.91 o 
  -5   6   4       19.76       22.61      1.01 o 
  -4   6   4        5.12        5.20      0.58 o 
  -3   6   4       25.08       26.08      1.43 o 
  -2   6   4       25.57       30.75      1.81 o 
  -1   6   4      203.19      212.80      2.76 o 
   0   6   4       72.78       79.62      1.60 o 
   1   6   4      702.78      694.35      5.57 o 
   2   6   4     1107.52     1115.06      8.18 o 
   3   6   4      145.17      164.49      2.22 o 
   4   6   4       11.84       12.64      1.14 o 
   5   6   4       43.90       45.76      1.45 o 
   6   6   4       14.74       16.18      2.18 o 
   7   6   4       26.13       28.00      1.71 o 
   8   6   4        7.06        6.04      1.10 o 
   9   6   4        2.53        3.20      1.50 o 
  10   6   4        8.08       15.61      2.65 o 
 -12   7   4        3.73        1.74      1.70 o 
 -11   7   4        0.63        1.15      0.91 o 
 -10   7   4        5.99        6.91      0.95 o 
  -9   7   4       23.09       19.14      1.48 o 
  -8   7   4       24.73       26.12      1.25 o 
  -7   7   4       11.70       12.21      0.93 o 
  -6   7   4       66.63       63.03      1.73 o 
  -5   7   4       20.11       16.71      0.98 o 
  -4   7   4        5.94        5.05      0.81 o 
  -3   7   4      107.63      106.00      2.59 o 
  -2   7   4       64.00       55.37      1.87 o 
  -1   7   4       92.44       87.08      2.32 o 
   0   7   4       43.33       39.61      1.42 o 
   1   7   4       46.70       46.56      1.37 o 
   2   7   4      135.40      139.89      2.12 o 
   3   7   4        2.63        2.44      0.47 o 
   4   7   4      100.64       99.47      2.18 o 
   5   7   4       84.42       80.53      2.04 o 
   6   7   4       91.04       96.85      2.96 o 
   7   7   4       21.73       21.34      1.63 o 
   8   7   4       28.07       31.71      1.97 o 
   9   7   4       56.04       59.58      2.67 o 
 -10   8   4       13.29       14.32      1.24 o 
  -9   8   4        4.75        3.24      0.78 o 
  -8   8   4        0.52        0.97      0.62 o 
  -7   8   4        8.63        7.04      0.85 o 
  -6   8   4        9.38        8.24      0.86 o 
  -5   8   4        0.04        0.33      0.58 o 
  -4   8   4       86.05       88.63      2.56 o 
  -3   8   4       39.10       40.80      1.78 o 
  -2   8   4        3.15        0.90      0.65 o 
  -1   8   4      326.82      292.36      5.26 o 
   0   8   4      171.95      172.74      3.53 o 
   1   8   4       93.12       98.93      2.63 o 
   2   8   4       37.56       34.77      1.33 o 
   3   8   4      132.15      144.14      2.34 o 
   4   8   4        1.05        0.42      0.49 o 
   5   8   4       25.49       24.08      1.26 o 
   6   8   4       11.17        9.97      1.30 o 
   7   8   4        0.77        0.14      0.74 o 
   8   8   4        3.87        4.94      2.01 o 
  -9   9   4        1.96       -0.61      0.61 o 
  -8   9   4        8.61       10.95      0.95 o 
  -7   9   4        7.14        6.21      1.03 o 
  -6   9   4        0.00       -0.54      0.62 o 
  -5   9   4        1.40        1.42      0.75 o 
  -4   9   4        5.02        6.14      0.99 o 
  -3   9   4       15.25       14.28      2.07 o 
  -2   9   4        2.90        1.77      0.79 o 
  -1   9   4        7.24        1.79      1.82 o 
   0   9   4        3.78        4.51      0.90 o 
   1   9   4        0.67        0.50      1.00 o 
   2   9   4        7.26        7.36      1.03 o 
   3   9   4       21.94       22.40      1.23 o 
   4   9   4        1.88        1.43      0.79 o 
   5   9   4        0.41        1.15      0.61 o 
   6   9   4        0.72       -0.35      0.71 o 
  -7  10   4        0.47        0.75      0.66 o 
  -6  10   4        0.20       -0.04      1.98 o 
  -5  10   4       13.39       14.15      3.55 o 
  -4  10   4        1.08        0.95      0.83 o 
  -3  10   4        1.96        0.82      0.78 o 
  -2  10   4        2.10        2.11      0.86 o 
  -1  10   4       90.61       87.54      2.92 o 
   0  10   4       10.74        9.73      1.25 o 
   1  10   4        0.07       -0.39      1.05 o 
   2  10   4       72.63       86.28      2.84 o 
   3  10   4       13.60       16.69      2.10 o 
   4  10   4        1.89        4.73      1.42 o 
  -3  11   4       22.39       25.70      1.90 o 
  -2  11   4       10.90        8.91      1.46 o 
  -1  11   4        8.77       12.43      1.46 o 
   0  11   4        0.42        0.82      0.93 o 
 -15   1   5       26.57       32.61      3.32 o 
 -14   1   5       14.02       14.48      1.64 o 
 -13   1   5        2.40        3.53      1.38 o 
 -12   1   5       18.64       17.07      2.02 o 
 -11   1   5       73.76       66.23      2.22 o 
 -10   1   5      231.54      235.67      2.83 o 
  -9   1   5      889.77      877.90      7.84 o 
  -8   1   5      916.58      929.05      8.03 o 
  -7   1   5      840.52      913.10      7.76 o 
  -6   1   5       83.25       86.18      1.88 o 
  -5   1   5        6.62       12.49      0.57 o 
  -4   1   5      174.09      227.89      2.33 o 
  -3   1   5       68.38       55.44      0.78 o 
  -2   1   5        0.00        1.28      0.18 o 
  -1   1   5       21.36       10.47      0.35 o 
   0   1   5      977.13     1030.10      5.56 o 
   1   1   5     1901.57     1871.31      9.61 o 
   2   1   5       40.19       29.70      0.55 o 
   3   1   5      871.17      892.48      5.51 o 
   4   1   5       45.99       50.28      1.28 o 
   5   1   5       38.71       36.65      1.18 o 
   6   1   5      429.07      403.47      4.73 o 
   7   1   5      178.81      177.62      2.99 o 
   8   1   5      523.64      510.80      5.96 o 
   9   1   5       17.99       17.54      1.46 o 
  10   1   5      128.90      129.49      3.66 o 
  11   1   5       11.71       13.44      1.52 o 
 -14   2   5       24.47       28.23      2.76 o 
 -13   2   5      139.91      137.02      5.41 o 
 -12   2   5        7.99        6.94      1.05 o 
 -11   2   5      139.85      142.26      3.40 o 
 -10   2   5     1572.60     1645.55     13.03 o 
  -9   2   5      174.18      172.53      3.14 o 
  -8   2   5       64.99       70.27      1.54 o 
  -7   2   5      118.69      115.01      1.90 o 
  -6   2   5      471.33      475.22      4.57 o 
  -5   2   5     1236.77     1366.61     10.55 o 
  -4   2   5     1722.57     1791.80     11.46 o 
  -3   2   5     1730.94     1696.26      8.88 o 
  -2   2   5     3611.67     3620.62     24.23 o 
  -1   2   5      531.67      515.65      3.31 o 
   0   2   5      204.41      218.19      2.17 o 
   1   2   5      611.26      698.21      4.48 o 
   2   2   5      572.92      591.04      3.94 o 
   3   2   5      534.56      524.00      3.61 o 
   4   2   5       14.87       20.63      0.88 o 
   5   2   5      418.74      404.81      4.59 o 
   6   2   5      714.46      691.01     13.99 o 
   7   2   5       12.52       12.41      0.93 o 
   8   2   5      255.36      258.40      3.92 o 
   9   2   5      170.63      177.52      6.02 o 
  10   2   5        0.00       -0.32      0.73 o 
  11   2   5        0.92        1.27      0.86 o 
 -14   3   5        1.62        2.27      0.99 o 
 -13   3   5        4.06        3.83      1.61 o 
 -12   3   5       17.35       16.33      1.40 o 
 -11   3   5        2.75        4.49      0.91 o 
 -10   3   5       60.77       60.88      1.40 o 
  -9   3   5        0.09        0.02      0.37 o 
  -8   3   5       70.90       73.15      1.37 o 
  -7   3   5        0.01       -0.01      0.25 o 
  -6   3   5      288.76      287.74      2.83 o 
  -5   3   5        0.14        0.27      0.23 o 
  -4   3   5      181.15      186.37      1.76 o 
  -3   3   5      722.12      713.18      5.12 o 
  -2   3   5       71.53       63.98      1.02 o 
  -1   3   5      155.13      153.90      1.94 o 
   0   3   5      480.29      535.84      3.68 o 
   1   3   5     3395.27     3479.16     31.86 o 
   2   3   5      101.20      100.73      1.22 o 
   3   3   5      653.55      676.49      4.57 o 
   4   3   5       88.56       70.87      1.25 o 
   5   3   5      969.15      927.50      8.48 o 
   6   3   5      401.00      400.89      4.77 o 
   7   3   5      268.91      252.53      3.72 o 
   8   3   5       18.65       18.20      1.43 o 
   9   3   5      161.08      166.13      8.13 o 
  10   3   5      182.24      197.74      4.73 o 
  11   3   5       25.60       27.78      2.00 o 
 -14   4   5       24.53       29.83      3.26 o 
 -13   4   5       46.19       50.46      2.44 o 
 -12   4   5        1.98        1.12      0.74 o 
 -11   4   5       86.57       95.22      2.33 o 
 -10   4   5      379.56      387.44      7.75 o 
  -9   4   5      141.91      135.00      2.42 o 
  -8   4   5      374.47      371.51      4.29 o 
  -7   4   5       13.02       13.59      0.81 o 
  -6   4   5        0.24        0.35      0.34 o 
  -5   4   5        0.36        0.69      0.33 o 
  -4   4   5      102.49       89.94      2.16 o 
  -3   4   5       53.89       60.42      1.14 o 
  -2   4   5       96.13      100.41      1.56 o 
  -1   4   5        0.16        1.60      0.28 o 
   0   4   5        7.12        8.38      0.44 o 
   1   4   5      301.79      325.72      2.67 o 
   2   4   5      408.11      409.43      3.18 o 
   3   4   5        0.00        0.04      0.28 o 
   4   4   5     1173.22     1153.68     11.64 o 
   5   4   5       91.01       98.29      2.06 o 
   6   4   5       92.01       91.46      2.65 o 
   7   4   5       36.85       35.80      1.83 o 
   8   4   5        5.48        7.16      1.13 o 
   9   4   5       11.15       11.06      1.76 o 
  10   4   5       22.45       25.13      1.87 o 
 -13   5   5        5.31        4.32      1.16 o 
 -12   5   5        8.75        6.80      1.25 o 
 -11   5   5       25.77       26.92      1.39 o 
 -10   5   5       82.80       82.82      2.59 o 
  -9   5   5       65.43       63.66      1.72 o 
  -8   5   5       91.53       95.08      2.00 o 
  -7   5   5      221.54      232.90      3.23 o 
  -6   5   5       10.40       10.13      0.77 o 
  -5   5   5        3.11        2.97      0.63 o 
  -4   5   5       19.92       18.31      0.84 o 
  -3   5   5       62.98       70.79      2.65 o 
  -2   5   5        0.00       -0.24      0.25 o 
  -1   5   5      362.73      369.63      3.86 o 
   0   5   5       36.81       37.04      0.81 o 
   1   5   5      167.86      162.08      1.80 o 
   2   5   5       16.71       16.98      0.62 o 
   3   5   5       74.10       72.29      1.36 o 
   4   5   5      752.76      709.51      5.85 o 
   5   5   5      251.72      251.51      4.55 o 
   6   5   5       24.49       28.11      1.65 o 
   7   5   5      101.87      105.84      3.08 o 
   8   5   5       34.72       37.30      1.99 o 
   9   5   5       24.55       25.19      1.83 o 
  10   5   5       19.06       21.53      2.30 o 
 -12   6   5        0.12        0.04      0.94 o 
 -11   6   5       10.79       12.06      1.69 o 
 -10   6   5       18.25       14.90      1.37 o 
  -9   6   5       49.78       47.28      1.57 o 
  -8   6   5       42.61       38.77      1.41 o 
  -7   6   5        1.04        0.74      0.50 o 
  -6   6   5        1.25        0.55      0.47 o 
  -5   6   5        6.13        7.19      1.34 o 
  -4   6   5      108.16      101.02      2.42 o 
  -3   6   5       40.19       45.64      1.74 o 
  -2   6   5      584.61      585.68      7.01 o 
  -1   6   5       39.50       40.41      1.15 o 
   0   6   5        8.70       10.63      0.70 o 
   1   6   5       16.10       22.15      0.83 o 
   2   6   5        4.49        3.76      0.43 o 
   3   6   5        3.17        2.98      0.69 o 
   4   6   5      372.97      379.65      4.54 o 
   5   6   5       12.52       13.70      1.26 o 
   6   6   5       12.47       11.20      1.22 o 
   7   6   5       16.61       14.71      1.47 o 
   8   6   5       11.63       14.55      1.58 o 
   9   6   5        3.14        3.89      1.05 o 
 -12   7   5       17.22       15.95      1.76 o 
 -11   7   5        4.60        6.92      1.08 o 
 -10   7   5        1.13        0.72      0.96 o 
  -9   7   5       22.77       25.64      2.25 o 
  -8   7   5      136.00      134.85      2.65 o 
  -7   7   5       89.48       85.72      2.06 o 
  -6   7   5       74.11       70.79      1.84 o 
  -5   7   5        2.29        0.36      0.82 o 
  -4   7   5        7.14        5.33      0.83 o 
  -3   7   5       22.11       20.47      1.26 o 
  -2   7   5        5.46        8.04      2.04 o 
  -1   7   5      162.98      159.52      3.23 o 
   0   7   5      113.90      107.37      2.07 o 
   1   7   5       19.19       21.72      1.10 o 
   2   7   5      284.62      285.94      3.26 o 
   3   7   5       26.01       29.20      1.24 o 
   4   7   5       73.52       75.76      1.95 o 
   5   7   5        9.83       10.50      1.19 o 
   6   7   5       12.54       12.48      1.34 o 
   7   7   5       10.29        9.42      1.55 o 
   8   7   5        2.11        0.33      0.84 o 
 -10   8   5        3.13        1.91      0.74 o 
  -9   8   5       11.03       10.17      1.27 o 
  -8   8   5        0.09        0.34      0.57 o 
  -7   8   5        1.82        2.98      0.90 o 
  -6   8   5       52.88       57.45      2.18 o 
  -5   8   5        3.00        4.04      0.86 o 
  -4   8   5      179.73      183.60      3.80 o 
  -3   8   5       33.26       35.44      1.69 o 
  -2   8   5      180.51      162.25      3.47 o 
  -1   8   5        4.17        4.29      0.84 o 
   0   8   5       76.54       72.91      2.28 o 
   1   8   5       70.27       66.15      2.17 o 
   2   8   5      186.59      190.90      4.61 o 
   3   8   5       66.41       72.90      2.73 o 
   4   8   5        1.56        1.80      0.60 o 
   5   8   5        5.12        5.54      1.02 o 
   6   8   5        6.50        9.45      1.28 o 
   7   8   5        9.48        9.66      1.63 o 
  -9   9   5        1.84        1.75      0.95 o 
  -8   9   5       24.73       20.92      1.34 o 
  -7   9   5        1.62        1.33      0.78 o 
  -6   9   5       11.36       11.52      1.27 o 
  -5   9   5        0.30        0.11      0.66 o 
  -4   9   5        3.86        4.56      0.97 o 
  -3   9   5       56.15       51.83      2.16 o 
  -2   9   5        2.00        0.69      0.72 o 
  -1   9   5       79.14       76.49      2.52 o 
   0   9   5        8.62       12.95      1.24 o 
   1   9   5        0.81        1.05      0.67 o 
   2   9   5       46.64       43.11      1.96 o 
   3   9   5       17.98       20.24      1.45 o 
   4   9   5        4.57        6.17      0.85 o 
   5   9   5        3.08        3.97      1.09 o 
   6   9   5        6.44        8.24      1.31 o 
  -7  10   5       24.70       32.93      3.21 o 
  -6  10   5       58.89       61.68      2.55 o 
  -5  10   5        0.30        0.62      1.19 o 
  -4  10   5       40.39       40.10      2.08 o 
  -3  10   5        8.31        6.55      1.17 o 
  -2  10   5        8.68        9.02      1.28 o 
  -1  10   5       40.92       41.30      2.05 o 
   0  10   5       46.94       39.77      2.05 o 
   1  10   5       53.70       54.54      2.34 o 
   2  10   5        9.59        9.60      1.27 o 
   3  10   5        9.37        8.15      1.66 o 
 -15   0   6       47.55       49.80      3.73 o 
 -14   0   6       95.95      121.93      5.25 o 
 -13   0   6       77.41       80.86      4.13 o 
 -12   0   6      161.23      169.75      5.65 o 
 -11   0   6      994.49      990.55     11.28 o 
 -10   0   6     1705.71     1764.35     17.66 o 
  -9   0   6     1517.68     1512.74     16.39 o 
  -8   0   6       16.93       17.92      1.18 o 
  -7   0   6      293.67      308.22      4.66 o 
  -6   0   6       11.30       16.54      0.93 o 
  -5   0   6    21330.82    23765.17    206.67 o 
  -4   0   6     1243.27     1336.05     10.18 o 
  -3   0   6     2138.98     2079.51     45.21 o 
  -2   0   6      754.33      763.68      7.80 o 
  -1   0   6        0.22        0.20      0.45 o 
   0   0   6     8467.92     8638.79    139.46 o 
   1   0   6     4549.28     4827.38     41.95 o 
   2   0   6      917.81     1105.89      8.32 o 
   3   0   6      496.31      501.36      8.74 o 
   4   0   6     1505.49     1495.68     21.31 o 
   5   0   6      344.11      318.46      6.90 o 
   6   0   6     3651.58     3623.35     47.71 o 
   7   0   6       23.45       19.85      1.94 o 
   8   0   6      104.45       96.00      4.01 o 
   9   0   6      176.87      189.40      4.37 o 
  10   0   6        8.97       11.85      1.40 o 
  11   0   6        0.04        1.52      1.22 o 
 -15   1   6        0.28       -0.91      0.91 o 
 -14   1   6        5.68        6.06      1.33 o 
 -13   1   6        6.78        7.75      1.74 o 
 -12   1   6       80.33       77.61      3.79 o 
 -11   1   6      149.34      152.77      2.34 o 
 -10   1   6      180.82      169.86      2.78 o 
  -9   1   6       76.74       76.12      1.76 o 
  -8   1   6      126.46      131.05      2.16 o 
  -7   1   6      148.26      161.74      2.89 o 
  -6   1   6      450.71      457.27      4.44 o 
  -5   1   6      250.28      230.79      2.40 o 
  -4   1   6       12.01       15.72      0.53 o 
  -3   1   6      160.56      189.06      1.96 o 
  -2   1   6      150.53      147.51      1.66 o 
  -1   1   6     1270.81     1249.12      7.40 o 
   0   1   6      621.70      673.52      3.94 o 
   1   1   6     1106.88     1119.47      6.10 o 
   2   1   6       67.77       61.16      0.85 o 
   3   1   6       97.16      100.26      1.63 o 
   4   1   6       50.10       46.09      1.31 o 
   5   1   6      339.51      323.61      4.06 o 
   6   1   6       16.31       17.07      1.34 o 
   7   1   6        7.93        7.91      0.87 o 
   8   1   6       32.74       32.60      1.45 o 
   9   1   6       10.17        9.79      1.05 o 
  10   1   6        5.31        6.17      1.41 o 
  11   1   6        6.85        5.98      1.25 o 
 -15   2   6        2.04        2.72      1.56 o 
 -14   2   6       90.94       97.48      4.73 o 
 -13   2   6        0.11        0.04      1.12 o 
 -12   2   6       33.95       38.99      2.19 o 
 -11   2   6      116.14      120.87      3.76 o 
 -10   2   6      266.14      273.07      4.62 o 
  -9   2   6      167.43      158.44      4.86 o 
  -8   2   6      470.92      458.16      5.81 o 
  -7   2   6      577.42      575.13      5.48 o 
  -6   2   6      123.74      120.00      2.26 o 
  -5   2   6     2003.24     2166.62     13.83 o 
  -4   2   6      383.97      417.48      3.04 o 
  -3   2   6      994.64     1033.72      6.39 o 
  -2   2   6      277.37      270.60      2.24 o 
  -1   2   6        0.61        5.36      0.27 o 
   0   2   6     1777.66     1865.18     10.74 o 
   1   2   6      707.31      762.60      4.92 o 
   2   2   6        6.14        8.70      0.42 o 
   3   2   6       14.73       16.20      0.59 o 
   4   2   6     1830.21     1823.95     14.67 o 
   5   2   6       15.87       18.08      1.00 o 
   6   2   6      282.71      292.31      4.00 o 
   7   2   6        0.08       -0.26      0.50 o 
   8   2   6       40.71       38.59      1.56 o 
   9   2   6        4.47        5.66      1.07 o 
  10   2   6       34.23       35.93      2.12 o 
 -14   3   6        1.78        0.72      1.42 o 
 -13   3   6        7.01        6.49      1.78 o 
 -12   3   6        4.97        1.89      0.79 o 
 -11   3   6      240.81      246.21      6.27 o 
 -10   3   6      603.78      603.51      6.71 o 
  -9   3   6        1.47        2.11      0.45 o 
  -8   3   6      432.42      430.19      6.49 o 
  -7   3   6      508.28      534.69      6.30 o 
  -6   3   6       93.84      106.57      1.58 o 
  -5   3   6       45.80       43.68      0.97 o 
  -4   3   6       11.50        9.70      0.68 o 
  -3   3   6       34.44       45.82      0.81 o 
  -2   3   6      442.98      445.28      3.70 o 
  -1   3   6     1680.60     1807.26     12.55 o 
   0   3   6       72.83       83.17      1.10 o 
   1   3   6      371.67      346.28      2.75 o 
   2   3   6       57.49       52.21      0.90 o 
   3   3   6      144.68      135.16      1.79 o 
   4   3   6      114.43      101.02      2.01 o 
   5   3   6      110.14      112.99      2.22 o 
   6   3   6      508.20      500.45      5.69 o 
   7   3   6       23.67       26.30      1.29 o 
   8   3   6        5.98        5.59      1.05 o 
   9   3   6        0.30       -0.05      0.77 o 
  10   3   6       10.97        9.08      2.21 o 
 -14   4   6       11.65       12.20      1.81 o 
 -13   4   6       48.64       47.77      2.41 o 
 -12   4   6        1.95        2.12      0.85 o 
 -11   4   6       14.87       15.23      1.32 o 
 -10   4   6       42.61       40.27      1.45 o 
  -9   4   6       13.52       14.57      0.95 o 
  -8   4   6      264.54      267.74      3.52 o 
  -7   4   6       64.56       69.18      1.60 o 
  -6   4   6       39.47       39.44      1.18 o 
  -5   4   6      476.95      482.54      5.90 o 
  -4   4   6        0.48        1.17      0.47 o 
  -3   4   6        8.83        7.77      0.82 o 
  -2   4   6     1501.38     1546.20     10.39 o 
  -1   4   6      435.73      435.20      3.75 o 
   0   4   6       77.90       69.33      1.06 o 
   1   4   6      103.24      101.78      1.33 o 
   2   4   6       49.20       44.17      0.89 o 
   3   4   6       10.62       11.76      0.61 o 
   4   4   6      114.44      114.78      2.20 o 
   5   4   6       24.96       27.31      1.20 o 
   6   4   6      320.27      307.17      5.30 o 
   7   4   6        1.18        0.18      0.75 o 
   8   4   6       55.67       56.18      2.86 o 
   9   4   6       22.12       20.21      1.97 o 
  10   4   6       11.50        9.75      1.49 o 
 -13   5   6       43.78       48.64      2.49 o 
 -12   5   6       25.25       28.34      1.90 o 
 -11   5   6      158.57      165.46      3.86 o 
 -10   5   6       37.17       39.65      1.46 o 
  -9   5   6       26.10       25.90      1.64 o 
  -8   5   6      109.69      101.27      2.11 o 
  -7   5   6      464.76      460.04      5.03 o 
  -6   5   6      191.41      183.91      3.19 o 
  -5   5   6      165.86      169.95      2.56 o 
  -4   5   6       21.17       25.07      1.22 o 
  -3   5   6       13.86       14.99      0.97 o 
  -2   5   6       65.40       65.03      1.38 o 
  -1   5   6        3.63        2.93      0.37 o 
   0   5   6      349.69      355.15      3.01 o 
   1   5   6      195.68      178.54      1.97 o 
   2   5   6        7.15        6.73      0.46 o 
   3   5   6      176.95      171.36      2.27 o 
   4   5   6       15.91       16.12      0.97 o 
   5   5   6       21.04       19.34      1.40 o 
   6   5   6      299.00      304.85      5.42 o 
   7   5   6       81.69       83.24      2.81 o 
   8   5   6       13.81       12.29      1.38 o 
   9   5   6        5.37        4.99      1.15 o 
 -13   6   6       40.38       40.28      2.43 o 
 -12   6   6       13.30       11.71      1.50 o 
 -11   6   6        1.44        0.61      0.74 o 
 -10   6   6        3.42        1.51      0.65 o 
  -9   6   6       18.59       17.28      1.09 o 
  -8   6   6       17.61       17.13      1.91 o 
  -7   6   6        2.57        1.91      0.56 o 
  -6   6   6      540.98      544.44      5.75 o 
  -5   6   6      147.97      139.27      3.02 o 
  -4   6   6       81.02       76.76      2.18 o 
  -3   6   6        0.26       -0.09      0.62 o 
  -2   6   6        1.51        1.30      0.51 o 
  -1   6   6      126.09      120.76      2.08 o 
   0   6   6       27.78       28.65      1.05 o 
   1   6   6      400.67      395.96      3.43 o 
   2   6   6      313.06      319.76      3.02 o 
   3   6   6        0.49        0.53      0.40 o 
   4   6   6      243.22      239.90      3.46 o 
   5   6   6        6.14        6.25      1.07 o 
   6   6   6        2.78        2.17      0.88 o 
   7   6   6       15.29       16.08      1.49 o 
   8   6   6       41.92       45.91      4.11 o 
 -12   7   6        2.86        2.28      1.17 o 
 -11   7   6       48.74       55.99      2.49 o 
 -10   7   6       20.01       22.77      1.65 o 
  -9   7   6       14.66       18.71      1.16 o 
  -8   7   6        2.96        4.02      0.72 o 
  -7   7   6       71.56       72.62      1.92 o 
  -6   7   6        0.32        0.67      0.73 o 
  -5   7   6       66.66       69.00      2.23 o 
  -4   7   6        3.45        6.67      0.92 o 
  -3   7   6        9.36        8.09      1.31 o 
  -2   7   6        5.82        8.74      1.37 o 
  -1   7   6       15.48       17.11      1.53 o 
   0   7   6       30.81       31.09      1.20 o 
   1   7   6      162.35      160.59      2.67 o 
   2   7   6        6.32        5.72      0.61 o 
   3   7   6       16.82       16.72      1.01 o 
   4   7   6       26.90       28.57      1.86 o 
   5   7   6        3.48        2.80      1.83 o 
   6   7   6        3.40        2.50      0.92 o 
   7   7   6       16.74       14.48      1.53 o 
   8   7   6       54.26       53.29      2.58 o 
 -10   8   6        0.25       -0.10      0.75 o 
  -9   8   6        1.18        0.28      0.60 o 
  -8   8   6       11.91       15.25      1.14 o 
  -7   8   6        4.74        7.57      1.08 o 
  -6   8   6       61.57       53.48      4.90 o 
  -5   8   6       28.41       26.03      1.64 o 
  -4   8   6       15.87       12.86      1.26 o 
  -3   8   6        3.37        3.54      0.84 o 
  -2   8   6       37.03       36.04      1.69 o 
  -1   8   6        0.33       -0.07      0.87 o 
   0   8   6        5.03        6.26      0.93 o 
   1   8   6      105.66      102.33      2.75 o 
   2   8   6       11.62        9.10      1.11 o 
   3   8   6       16.04       22.20      1.21 o 
   4   8   6       28.41       26.85      1.32 o 
   5   8   6        0.38       -0.39      0.85 o 
   6   8   6        1.30        0.55      0.81 o 
  -9   9   6       20.99       23.67      1.44 o 
  -8   9   6        8.90        9.72      1.70 o 
  -7   9   6        0.56        0.84      0.77 o 
  -6   9   6       30.89       24.63      1.66 o 
  -5   9   6       13.81       11.28      1.32 o 
  -4   9   6       12.39       12.67      1.32 o 
  -3   9   6       53.38       48.10      2.10 o 
  -2   9   6       22.25       32.39      1.76 o 
  -1   9   6       66.73       68.43      2.45 o 
   0   9   6        3.89        4.06      0.90 o 
   1   9   6       25.34       26.02      1.61 o 
   2   9   6       27.48       23.90      2.24 o 
   3   9   6        6.35        6.55      1.48 o 
   4   9   6       13.82       14.56      1.13 o 
   5   9   6        5.96        5.74      1.16 o 
  -7  10   6        0.58        0.74      1.06 o 
  -6  10   6       11.50       12.48      1.45 o 
  -5  10   6        0.02       -0.17      1.45 o 
  -4  10   6        7.29        4.70      1.11 o 
  -3  10   6       20.20       17.82      1.61 o 
  -2  10   6        3.45        1.51      2.07 o 
  -1  10   6        4.04        5.14      1.41 o 
   0  10   6       35.46       34.45      4.61 o 
   1  10   6        4.99        7.90      1.18 o 
   2  10   6        8.98       10.86      1.84 o 
 -15   1   7      106.53      116.83      4.40 o 
 -14   1   7       52.65       48.03      2.41 o 
 -13   1   7       51.61       49.03      2.27 o 
 -12   1   7       72.87       71.94      3.53 o 
 -11   1   7     1041.01     1069.12     11.50 o 
 -10   1   7       85.37       84.71      1.92 o 
  -9   1   7       67.66       59.20      1.53 o 
  -8   1   7      448.87      471.35      8.38 o 
  -7   1   7      404.40      479.88      4.78 o 
  -6   1   7       92.24       87.57      2.22 o 
  -5   1   7        0.10        1.83      0.30 o 
  -4   1   7       14.06       15.28      0.44 o 
  -3   1   7      351.36      386.77      3.84 o 
  -2   1   7      350.70      308.37      3.04 o 
  -1   1   7      362.58      392.86      2.85 o 
   0   1   7      169.54      209.03      1.68 o 
   1   1   7       15.65       13.72      0.63 o 
   2   1   7      119.56      119.04      1.32 o 
   3   1   7      594.58      595.66      5.90 o 
   4   1   7     1048.73      988.28      8.95 o 
   5   1   7     1084.99     1070.88      9.79 o 
   6   1   7       23.12       23.76      1.23 o 
   7   1   7        0.30        0.53      0.55 o 
   8   1   7       11.28       13.62      1.25 o 
   9   1   7        0.36       -0.42      0.56 o 
  10   1   7       37.35       42.68      2.58 o 
 -15   2   7        2.25        3.91      1.74 o 
 -14   2   7        5.81        9.08      1.88 o 
 -13   2   7        8.24       10.12      1.86 o 
 -12   2   7       49.69       49.76      2.05 o 
 -11   2   7      601.67      613.39      6.46 o 
 -10   2   7       42.75       44.85      1.47 o 
  -9   2   7      803.06      765.07      7.21 o 
  -8   2   7       23.39       24.22      1.08 o 
  -7   2   7        0.20        1.44      0.37 o 
  -6   2   7       25.69       19.57      1.01 o 
  -5   2   7     1747.17     1896.31     12.33 o 
  -4   2   7       24.63       29.15      0.63 o 
  -3   2   7      825.01      839.69      6.15 o 
  -2   2   7      158.77      182.68      1.81 o 
  -1   2   7       46.13       50.66      0.93 o 
   0   2   7     4044.55     4186.76     23.08 o 
   1   2   7      690.83      691.47      4.65 o 
   2   2   7       10.21       19.52      0.66 o 
   3   2   7      101.86      105.05      1.97 o 
   4   2   7       86.38       84.14      1.87 o 
   5   2   7       74.17       70.63      1.82 o 
   6   2   7      957.35      932.00     13.66 o 
   7   2   7       22.18       22.87      1.24 o 
   8   2   7       69.19       71.63      2.18 o 
   9   2   7       85.05       90.14      3.11 o 
  10   2   7       25.67       28.69      2.00 o 
 -14   3   7       17.12       20.56      2.48 o 
 -13   3   7      196.33      214.02      4.70 o 
 -12   3   7      177.22      181.18      4.01 o 
 -11   3   7      185.36      192.52      2.78 o 
 -10   3   7       11.64       11.12      0.80 o 
  -9   3   7      523.50      538.36      4.87 o 
  -8   3   7      123.25      137.74      2.02 o 
  -7   3   7      314.58      313.65      3.20 o 
  -6   3   7     1068.69     1062.95      7.68 o 
  -5   3   7      518.05      516.76      3.74 o 
  -4   3   7       82.72       79.14      1.25 o 
  -3   3   7       15.93       16.08      0.54 o 
  -2   3   7      283.34      283.27      2.78 o 
  -1   3   7      332.46      343.56      2.74 o 
   0   3   7      344.42      364.00      2.89 o 
   1   3   7        0.27        0.02      0.20 o 
   2   3   7       18.36       17.92      0.66 o 
   3   3   7        1.77        3.00      0.51 o 
   4   3   7       14.01       16.15      1.32 o 
   5   3   7       40.23       37.49      1.42 o 
   6   3   7        0.04        0.10      0.57 o 
   7   3   7        0.03       -0.03      0.51 o 
   8   3   7       24.69       22.99      1.74 o 
   9   3   7        0.20        0.38      0.79 o 
  10   3   7        0.06        1.14      1.34 o 
 -14   4   7       26.40       29.19      2.10 o 
 -13   4   7        0.58        1.15      0.95 o 
 -12   4   7        2.76        3.45      0.95 o 
 -11   4   7       21.95       23.73      1.23 o 
 -10   4   7       18.50       18.11      1.08 o 
  -9   4   7      450.23      446.53      4.36 o 
  -8   4   7      548.07      559.97      4.97 o 
  -7   4   7        9.64        7.70      0.60 o 
  -6   4   7      465.49      442.42      4.69 o 
  -5   4   7      219.62      221.11      2.89 o 
  -4   4   7       44.61       45.43      2.33 o 
  -3   4   7       15.86       11.92      0.55 o 
  -2   4   7       16.83       15.59      0.63 o 
  -1   4   7       43.28       48.19      1.05 o 
   0   4   7      202.14      217.59      2.13 o 
   1   4   7      293.48      317.60      2.76 o 
   2   4   7       58.05       47.41      1.09 o 
   3   4   7        0.03       -0.04      0.65 o 
   4   4   7      115.01      113.87      2.27 o 
   5   4   7      191.07      186.24      3.16 o 
   6   4   7       40.16       41.96      1.92 o 
   7   4   7        6.67        5.63      1.05 o 
   8   4   7        3.33        5.18      1.10 o 
   9   4   7       36.10       38.19      2.17 o 
 -13   5   7       60.12       64.70      2.82 o 
 -12   5   7        6.27        5.98      1.52 o 
 -11   5   7       34.78       40.30      1.55 o 
 -10   5   7      123.63      131.34      2.61 o 
  -9   5   7       80.87       87.40      2.06 o 
  -8   5   7       78.51       72.54      1.84 o 
  -7   5   7       84.18       81.90      1.88 o 
  -6   5   7      225.38      237.20      3.25 o 
  -5   5   7      193.38      181.75      3.44 o 
  -4   5   7      115.73      111.96      2.95 o 
  -3   5   7      358.87      367.83      9.74 o 
  -2   5   7        3.38        3.94      0.72 o 
  -1   5   7       35.54       37.46      0.99 o 
   0   5   7        1.01        2.23      0.34 o 
   1   5   7       11.58       10.58      0.55 o 
   2   5   7        5.72        6.55      0.54 o 
   3   5   7      110.22      103.51      1.76 o 
   4   5   7       78.18       80.50      1.96 o 
   5   5   7       80.45       82.29      4.34 o 
   6   5   7       60.84       58.76      2.33 o 
   7   5   7        4.22        3.12      0.94 o 
   8   5   7        3.92        5.30      1.10 o 
   9   5   7       17.33       13.76      1.75 o 
 -13   6   7        0.13       -0.90      0.90 o 
 -12   6   7        6.45        8.75      1.26 o 
 -11   6   7       20.74       19.45      1.62 o 
 -10   6   7        0.05       -0.26      0.59 o 
  -9   6   7       25.04       26.37      1.28 o 
  -8   6   7      127.45      139.83      3.84 o 
  -7   6   7        9.56       10.20      0.87 o 
  -6   6   7       16.63       12.96      0.90 o 
  -5   6   7       50.33       49.94      1.87 o 
  -4   6   7       22.63       25.00      2.41 o 
  -3   6   7       49.63       59.32      1.93 o 
  -2   6   7       68.83       72.55      2.10 o 
  -1   6   7       38.15       39.96      1.33 o 
   0   6   7      112.80      104.94      1.78 o 
   1   6   7       55.73       54.40      1.16 o 
   2   6   7        9.37        9.19      0.71 o 
   3   6   7       46.94       48.72      1.29 o 
   4   6   7        1.08        1.40      0.68 o 
   5   6   7        1.19        1.36      0.71 o 
   6   6   7        0.00       -0.95      1.24 o 
   7   6   7       13.59       15.32      1.51 o 
   8   6   7        3.51        1.98      0.91 o 
 -12   7   7       18.15       24.73      3.98 o 
 -11   7   7        5.93        5.71      2.49 o 
 -10   7   7       14.87       14.30      1.12 o 
  -9   7   7        7.94       10.39      0.98 o 
  -8   7   7       21.19       20.20      1.16 o 
  -7   7   7        1.01        1.36      0.57 o 
  -6   7   7       81.07       87.19      2.60 o 
  -5   7   7       39.38       33.83      1.66 o 
  -4   7   7       85.96       82.62      2.46 o 
  -3   7   7      143.70      146.56      3.25 o 
  -2   7   7        1.82        1.16      0.62 o 
  -1   7   7        1.52        1.82      0.63 o 
   0   7   7       31.85       40.06      1.67 o 
   1   7   7       19.22       15.14      0.95 o 
   2   7   7        7.76        6.63      0.74 o 
   3   7   7      142.96      141.57      2.82 o 
   4   7   7       36.46       37.39      1.87 o 
   5   7   7       10.18       10.78      1.26 o 
   6   7   7       27.39       31.50      3.89 o 
   7   7   7        8.01        7.68      1.28 o 
 -10   8   7        0.62        1.02      0.70 o 
  -9   8   7        0.11       -0.08      0.62 o 
  -8   8   7        2.28        4.34      1.20 o 
  -7   8   7        8.55        8.35      1.14 o 
  -6   8   7      113.66      115.97      3.15 o 
  -5   8   7       17.49       14.73      1.76 o 
  -4   8   7       82.89       82.35      2.60 o 
  -3   8   7       40.82       36.27      1.78 o 
  -2   8   7       23.47       19.50      1.77 o 
  -1   8   7       11.94       10.72      1.38 o 
   0   8   7       25.52       27.23      1.55 o 
   1   8   7       45.71       48.26      2.74 o 
   2   8   7        4.44        4.73      0.83 o 
   3   8   7       20.62       22.62      1.23 o 
   4   8   7        6.12       10.21      1.26 o 
   5   8   7        7.69        9.34      1.30 o 
   6   8   7       10.76        8.39      1.33 o 
  -9   9   7        0.99        0.83      0.74 o 
  -8   9   7        2.48        4.01      1.02 o 
  -7   9   7       15.13       16.23      1.53 o 
  -6   9   7        3.27        2.91      0.92 o 
  -5   9   7        2.82        1.86      0.89 o 
  -4   9   7        7.87        6.47      1.90 o 
  -3   9   7       24.33       24.37      1.61 o 
  -2   9   7       70.60       77.56      2.64 o 
  -1   9   7       38.86       45.69      2.07 o 
   0   9   7       14.00       16.73      1.40 o 
   1   9   7        0.84        1.18      1.02 o 
   2   9   7        0.25       -0.48      0.82 o 
   3   9   7        8.92        9.84      1.60 o 
   4   9   7       23.67       23.54      1.74 o 
  -6  10   7       25.22       27.07      1.96 o 
  -5  10   7        4.70        6.27      2.44 o 
  -4  10   7       39.26       37.34      2.12 o 
  -3  10   7        7.50        8.37      1.37 o 
  -2  10   7       11.98       13.26      1.45 o 
  -1  10   7        0.77        0.59      0.85 o 
   0  10   7       10.07        9.63      1.27 o 
   1  10   7       42.66       46.70      3.11 o 
 -12   0   8      347.11      345.98      7.82 o 
 -11   0   8        0.11       -0.67      0.67 o 
 -10   0   8        9.52        8.49      2.15 o 
  -9   0   8       26.44       28.04      1.37 o 
  -8   0   8       32.29       29.65      1.61 o 
  -7   0   8      112.22      120.61      2.32 o 
  -6   0   8       45.68       59.51      1.65 o 
  -5   0   8      320.06      392.25      5.05 o 
  -4   0   8        7.73        8.10      0.66 o 
  -3   0   8      709.95      762.16     12.81 o 
  -2   0   8      108.61      101.11      2.09 o 
  -1   0   8      721.01      724.62     10.45 o 
   0   0   8      105.80      121.73      2.29 o 
   1   0   8      221.37      228.37      4.30 o 
   2   0   8      157.49      164.76      4.52 o 
   3   0   8      562.53      552.21     10.10 o 
   4   0   8        5.53        1.26      0.96 o 
   5   0   8      560.73      525.13     10.29 o 
   6   0   8      365.31      353.66      8.22 o 
   7   0   8       41.89       44.71      2.05 o 
   8   0   8      312.74      322.92      9.62 o 
   9   0   8       16.35       16.99      1.57 o 
 -12   1   8      113.68      120.20      2.53 o 
 -11   1   8      104.54      109.47      2.32 o 
 -10   1   8       24.43       21.07      1.01 o 
  -9   1   8       51.57       53.68      1.45 o 
  -8   1   8       32.60       32.38      1.07 o 
  -7   1   8        6.13       13.57      0.74 o 
  -6   1   8       32.47       33.85      0.87 o 
  -5   1   8       79.68       65.11      0.99 o 
  -4   1   8        3.65        3.03      0.33 o 
  -3   1   8      105.21       90.26      1.40 o 
  -2   1   8       23.75       26.33      0.75 o 
  -1   1   8      280.88      296.39      2.38 o 
   0   1   8      347.49      369.88      2.61 o 
   1   1   8       11.53       13.54      0.45 o 
   2   1   8       86.88       83.63      1.69 o 
   3   1   8        4.94        2.67      0.51 o 
   4   1   8      231.12      227.75      3.80 o 
   5   1   8      308.44      303.30      4.17 o 
   6   1   8       17.53       16.46      1.06 o 
   7   1   8        0.02       -0.29      0.51 o 
   8   1   8        3.75        5.02      0.85 o 
   9   1   8        0.03        0.31      0.64 o 
 -13   2   8        1.95        2.62      1.32 o 
 -12   2   8       62.97       66.86      1.90 o 
 -11   2   8      140.88      138.39      2.62 o 
 -10   2   8        9.47       11.31      0.83 o 
  -9   2   8        0.87        0.80      0.41 o 
  -8   2   8       71.82       70.21      1.59 o 
  -7   2   8      193.52      195.11      2.67 o 
  -6   2   8      241.58      249.44      2.52 o 
  -5   2   8        0.57        0.58      0.23 o 
  -4   2   8        6.02       12.24      0.63 o 
  -3   2   8       17.17       14.79      0.60 o 
  -2   2   8      212.88      204.68      2.04 o 
  -1   2   8        7.99        8.30      0.36 o 
   0   2   8      161.83      158.91      1.51 o 
   1   2   8       81.87       91.35      1.22 o 
   2   2   8      128.08      130.30      1.77 o 
   3   2   8        4.96        5.89      0.62 o 
   4   2   8       80.56       77.50      1.88 o 
   5   2   8      184.04      184.01      4.50 o 
   6   2   8        4.54        4.58      0.74 o 
   7   2   8       51.38       54.81      1.82 o 
   8   2   8       47.64       52.42      1.95 o 
   9   2   8        6.94        8.24      1.30 o 
 -13   3   8        0.04       -1.10      1.10 o 
 -12   3   8       14.15       16.26      0.96 o 
 -11   3   8      133.20      137.98      2.29 o 
 -10   3   8        0.57        0.64      0.44 o 
  -9   3   8        2.26        2.68      0.52 o 
  -8   3   8      205.34      195.17      2.51 o 
  -7   3   8        1.82        0.57      0.35 o 
  -6   3   8       49.84       48.00      1.10 o 
  -5   3   8      605.43      596.23      8.31 o 
  -4   3   8        5.69        6.53      0.66 o 
  -3   3   8        0.09        1.25      0.25 o 
  -2   3   8        2.55        3.45      0.33 o 
  -1   3   8        0.06        0.44      0.22 o 
   0   3   8      492.04      507.34      3.78 o 
   1   3   8      192.18      211.16      2.10 o 
   2   3   8       51.82       51.72      1.11 o 
   3   3   8       79.13       76.21      1.77 o 
   4   3   8      594.23      575.01      6.16 o 
   5   3   8      248.45      251.95      3.76 o 
   6   3   8       58.19       61.98      1.87 o 
   7   3   8        9.64       11.29      1.05 o 
   8   3   8        5.77        3.86      1.01 o 
   9   3   8       19.85       19.68      1.74 o 
 -14   4   8        4.46        4.82      1.23 o 
 -13   4   8       30.85       29.87      2.78 o 
 -12   4   8        2.60        2.12      0.85 o 
 -11   4   8      125.41      127.82      2.24 o 
 -10   4   8        7.80        7.34      0.67 o 
  -9   4   8        0.91        0.65      0.42 o 
  -8   4   8       84.76       84.23      1.64 o 
  -7   4   8       30.31       31.42      1.00 o 
  -6   4   8       11.30       10.71      0.85 o 
  -5   4   8      115.12      115.57      2.64 o 
  -4   4   8        7.20        6.51      0.74 o 
  -3   4   8      102.35      103.74      1.63 o 
  -2   4   8       76.53       68.53      1.31 o 
  -1   4   8       34.52       29.18      0.88 o 
   0   4   8      358.90      365.35      3.09 o 
   1   4   8       42.41       45.18      0.95 o 
   2   4   8        6.03        9.72      0.70 o 
   3   4   8       59.66       49.46      1.48 o 
   4   4   8      207.97      206.54      3.26 o 
   5   4   8       53.82       56.26      1.76 o 
   6   4   8      100.73       93.79      2.85 o 
   7   4   8        0.27        0.21      0.76 o 
   8   4   8        2.49        2.42      0.95 o 
 -13   5   8       34.83       43.85      3.13 o 
 -12   5   8      108.17      119.68      5.01 o 
 -11   5   8        6.97        6.61      0.84 o 
 -10   5   8       16.03       19.21      1.17 o 
  -9   5   8      103.00      101.10      2.22 o 
  -8   5   8      230.39      233.43      3.42 o 
  -7   5   8        6.14        5.36      0.67 o 
  -6   5   8      572.80      599.73      7.63 o 
  -5   5   8       69.21       65.71      2.08 o 
  -4   5   8       55.31       55.16      1.84 o 
  -3   5   8        9.89        8.94      1.23 o 
  -2   5   8       12.22       10.47      0.62 o 
  -1   5   8      153.58      145.96      2.07 o 
   0   5   8       59.56       56.40      1.09 o 
   1   5   8       31.07       34.71      0.90 o 
   2   5   8       35.11       31.83      1.02 o 
   3   5   8      129.32      131.10      2.50 o 
   4   5   8      148.04      157.38      2.87 o 
   5   5   8        1.38        0.11      0.67 o 
   6   5   8       19.39       16.53      1.44 o 
   7   5   8        0.28       -0.91      1.21 o 
   8   5   8        7.13        9.15      1.33 o 
 -12   6   8        0.70        1.15      1.25 o 
 -11   6   8        0.11       -0.04      0.57 o 
 -10   6   8        3.73        3.69      0.78 o 
  -9   6   8        4.29        4.89      0.75 o 
  -8   6   8       20.04       17.53      1.08 o 
  -7   6   8        4.68        4.27      0.68 o 
  -6   6   8      440.04      427.45      6.25 o 
  -5   6   8       24.32       23.08      1.48 o 
  -4   6   8       21.76       24.86      1.38 o 
  -3   6   8       76.39       70.79      2.17 o 
  -2   6   8      133.93      142.11      3.05 o 
  -1   6   8       20.58       22.15      0.89 o 
   0   6   8       49.51       51.85      1.29 o 
   1   6   8        0.00        0.17      0.35 o 
   2   6   8        8.88        9.10      0.68 o 
   3   6   8        7.66        8.81      0.85 o 
   4   6   8        0.00       -0.07      0.70 o 
   5   6   8       76.17       72.03      5.16 o 
   6   6   8       58.81       62.38      3.69 o 
   7   6   8       42.75       47.58      3.47 o 
 -11   7   8        1.73        1.92      0.75 o 
 -10   7   8       89.54       99.01      2.49 o 
  -9   7   8       32.83       35.94      1.53 o 
  -8   7   8       36.34       34.95      1.59 o 
  -7   7   8        0.99        1.59      0.89 o 
  -6   7   8       31.62       28.27      1.63 o 
  -5   7   8        2.44        3.14      0.95 o 
  -4   7   8       33.83       37.52      2.78 o 
  -3   7   8        8.83        9.06      1.10 o 
  -2   7   8       24.00       22.34      1.36 o 
  -1   7   8        0.23        0.15      0.58 o 
   0   7   8        8.73        7.82      0.96 o 
   1   7   8       24.59       24.64      1.17 o 
   2   7   8       63.22       66.32      2.21 o 
   3   7   8        0.12        0.74      0.96 o 
   4   7   8       19.89       23.12      2.32 o 
   5   7   8        3.25        1.76      1.16 o 
   6   7   8        3.15        2.56      1.30 o 
 -10   8   8        6.44        7.44      1.00 o 
  -9   8   8       13.04       13.41      1.12 o 
  -8   8   8        3.15        3.66      0.94 o 
  -7   8   8        2.83        1.40      0.83 o 
  -6   8   8       58.35       55.41      2.27 o 
  -5   8   8        1.30        1.06      0.80 o 
  -4   8   8      165.56      169.97      3.83 o 
  -3   8   8       18.26       18.99      1.42 o 
  -2   8   8       78.34       82.89      3.66 o 
  -1   8   8        0.79        1.75      0.77 o 
   0   8   8       64.39       68.33      4.15 o 
   1   8   8       22.80       27.03      2.22 o 
   2   8   8       26.12       29.11      1.60 o 
   3   8   8        3.04        4.01      1.26 o 
   4   8   8        7.52        9.84      1.82 o 
   5   8   8        0.19        0.14      1.00 o 
  -8   9   8       22.18       23.43      1.73 o 
  -7   9   8        8.49        9.65      1.31 o 
  -6   9   8       38.26       40.82      2.26 o 
  -5   9   8        0.87        1.55      0.86 o 
  -4   9   8        0.64        0.05      0.71 o 
  -3   9   8       14.27       12.65      1.73 o 
  -2   9   8        1.57        1.09      0.76 o 
  -1   9   8        2.70        1.59      0.83 o 
   0   9   8        8.85        8.51      1.16 o 
   1   9   8        0.06        1.32      0.96 o 
   2   9   8       16.28       18.29      2.00 o 
  -5  10   8        0.55       -0.66      0.85 o 
  -4  10   8       47.61       47.44      2.36 o 
  -3  10   8       59.30       65.01      5.01 o 
  -2  10   8        5.50        3.92      1.04 o 
  -1  10   8        4.62        4.24      1.42 o 
   0  10   8        0.57       -0.44      0.92 o 
 -13   1   9        6.91        8.90      1.62 o 
 -12   1   9       45.31       44.82      1.95 o 
 -11   1   9        0.01       -0.20      0.46 o 
 -10   1   9      157.18      153.57      4.19 o 
  -9   1   9       56.94       59.08      2.01 o 
  -8   1   9      158.36      160.76      3.32 o 
  -7   1   9       22.08       21.61      1.21 o 
  -6   1   9      165.84      171.77      2.19 o 
  -5   1   9        3.87        2.68      0.53 o 
  -4   1   9      142.40      143.40      1.93 o 
  -3   1   9      494.00      499.46      5.14 o 
  -2   1   9        0.53        0.58      0.27 o 
  -1   1   9       85.98       78.67      1.46 o 
   0   1   9      411.52      453.67      3.49 o 
   1   1   9       65.13       81.13      1.33 o 
   2   1   9        0.04       -0.23      0.42 o 
   3   1   9       19.19       16.48      2.33 o 
   4   1   9      107.90      100.09      4.07 o 
   5   1   9       47.06       39.99      1.88 o 
   6   1   9        3.97        2.85      1.49 o 
   7   1   9        1.27        0.67      0.80 o 
   8   1   9       35.63       37.93      2.14 o 
   9   1   9       49.61       58.59      3.19 o 
 -13   2   9       11.81       11.90      1.76 o 
 -12   2   9        2.11        2.16      0.74 o 
 -11   2   9        0.00        0.30      0.57 o 
 -10   2   9        3.45        2.95      0.69 o 
  -9   2   9        4.24        3.85      0.72 o 
  -8   2   9       12.45       15.49      1.10 o 
  -7   2   9      150.90      157.10      3.21 o 
  -6   2   9       70.62       58.56      1.38 o 
  -5   2   9       19.95       20.79      0.74 o 
  -4   2   9        2.42        3.72      0.63 o 
  -3   2   9      247.74      231.18      3.01 o 
  -2   2   9      325.11      299.11      2.70 o 
  -1   2   9      679.48      681.49      6.33 o 
   0   2   9        1.49        2.26      0.30 o 
   1   2   9        0.18        1.26      0.35 o 
   2   2   9       10.77        8.59      0.92 o 
   3   2   9        2.10        5.89      1.24 o 
   4   2   9        8.86        8.21      1.03 o 
   5   2   9      162.20      155.37      3.64 o 
   6   2   9        0.54        0.04      0.63 o 
   7   2   9       34.83       35.49      1.96 o 
   8   2   9        5.61        7.71      1.26 o 
 -13   3   9        2.46        2.34      1.18 o 
 -12   3   9       11.33       14.20      1.13 o 
 -11   3   9      141.14      146.30      2.83 o 
 -10   3   9        0.02        0.14      0.42 o 
  -9   3   9       17.06       14.54      0.97 o 
  -8   3   9       12.54       10.59      0.85 o 
  -7   3   9       91.98       99.91      2.59 o 
  -6   3   9        4.07        7.60      0.70 o 
  -5   3   9        3.32        3.07      0.36 o 
  -4   3   9      154.45      152.88      1.83 o 
  -3   3   9       11.23        9.05      0.49 o 
  -2   3   9       38.97       33.78      0.91 o 
  -1   3   9      375.32      350.60      3.44 o 
   0   3   9        4.08        4.32      0.43 o 
   1   3   9        8.05        7.84      0.63 o 
   2   3   9        6.36        4.59      0.80 o 
   3   3   9      146.84      139.75      3.26 o 
   4   3   9       37.78       36.07      1.80 o 
   5   3   9       88.09       86.68      3.14 o 
   6   3   9        8.60        9.02      1.22 o 
   7   3   9        2.48        2.96      0.97 o 
   8   3   9       56.45       57.23      3.75 o 
 -13   4   9        0.61        0.18      0.94 o 
 -12   4   9        3.34        5.03      0.81 o 
 -11   4   9       50.75       51.07      1.72 o 
 -10   4   9        3.68        3.05      0.62 o 
  -9   4   9       59.69       50.67      1.60 o 
  -8   4   9       93.29       83.00      1.98 o 
  -7   4   9       44.86       42.98      1.57 o 
  -6   4   9      121.84      106.05      2.64 o 
  -5   4   9        1.56        1.47      0.65 o 
  -4   4   9       62.80       61.53      1.60 o 
  -3   4   9        0.54        0.60      0.32 o 
  -2   4   9       93.99      100.03      1.68 o 
  -1   4   9        4.32        1.03      0.34 o 
   0   4   9        2.35        1.98      0.38 o 
   1   4   9        2.19        2.26      0.46 o 
   2   4   9       15.75       18.11      2.35 o 
   3   4   9       88.04       85.29      2.60 o 
   4   4   9      243.05      253.12      4.89 o 
   5   4   9       67.20       70.45      2.83 o 
   6   4   9       10.73       11.84      1.90 o 
   7   4   9       47.08       45.53      3.27 o 
   8   4   9        7.94        8.03      1.98 o 
 -13   5   9        0.05        1.68      1.06 o 
 -12   5   9        0.01        1.04      0.80 o 
 -11   5   9       64.61       69.78      2.53 o 
 -10   5   9       21.77       19.85      1.43 o 
  -9   5   9       48.70       50.72      2.07 o 
  -8   5   9      137.58      130.80      2.72 o 
  -7   5   9      127.71      116.56      3.80 o 
  -6   5   9       32.57       29.59      1.80 o 
  -5   5   9        0.06        0.03      0.49 o 
  -4   5   9      236.45      236.42      4.15 o 
  -3   5   9      185.45      183.86      2.94 o 
  -2   5   9      101.98      100.10      1.75 o 
  -1   5   9        2.80        2.50      0.44 o 
   0   5   9       38.56       40.90      1.14 o 
   1   5   9      113.48      117.11      2.25 o 
   2   5   9        0.01        0.04      0.61 o 
   3   5   9        8.44        8.17      1.95 o 
   4   5   9      123.45      130.45      3.37 o 
   5   5   9       52.90       49.86      3.17 o 
   6   5   9       37.79       41.17      3.02 o 
   7   5   9        7.27        9.90      2.06 o 
 -12   6   9       72.73       74.30      2.78 o 
 -11   6   9       51.17       56.00      2.34 o 
 -10   6   9        3.94        4.20      1.14 o 
  -9   6   9       41.43       46.41      3.25 o 
  -8   6   9       32.86       35.49      1.41 o 
  -7   6   9        1.54        1.69      0.73 o 
  -6   6   9        1.06       -0.05      0.67 o 
  -5   6   9       17.45       16.05      1.24 o 
  -4   6   9      197.60      201.70      5.92 o 
  -3   6   9        0.06       -0.47      0.75 o 
  -2   6   9       64.70       63.26      1.75 o 
  -1   6   9      110.95      110.17      1.94 o 
   0   6   9      147.88      139.10      2.21 o 
   1   6   9        0.01       -0.27      0.40 o 
   2   6   9       32.39       36.12      1.36 o 
   3   6   9       16.02       17.62      1.43 o 
   4   6   9       70.21       64.70      3.51 o 
   5   6   9       11.19       12.54      1.94 o 
   6   6   9        4.24        7.61      1.80 o 
 -11   7   9        0.35        1.73      0.92 o 
 -10   7   9       71.67       68.33      2.62 o 
  -9   7   9       85.54       83.37      2.24 o 
  -8   7   9       62.59       56.73      2.32 o 
  -7   7   9       57.18       54.27      2.24 o 
  -6   7   9       30.55       29.45      1.71 o 
  -5   7   9        0.10       -0.48      1.09 o 
  -4   7   9       14.09        9.99      1.14 o 
  -3   7   9        4.35        5.02      0.90 o 
  -2   7   9       57.38       56.18      2.09 o 
  -1   7   9       35.68       36.90      2.70 o 
   0   7   9        1.73        2.89      0.85 o 
   1   7   9        1.68        1.05      0.52 o 
   2   7   9        2.60        3.18      0.78 o 
   3   7   9       13.83       13.20      1.86 o 
   4   7   9       24.43       30.47      2.68 o 
   5   7   9        2.30        2.87      1.30 o 
 -10   8   9        0.15       -0.21      0.76 o 
  -9   8   9        6.24        7.14      1.21 o 
  -8   8   9        1.41        1.80      0.85 o 
  -7   8   9       21.90       19.78      2.27 o 
  -6   8   9       27.19       26.09      2.92 o 
  -5   8   9        3.58        4.00      1.96 o 
  -4   8   9       23.90       20.70      1.52 o 
  -3   8   9       40.98       43.46      2.04 o 
  -2   8   9        0.00        0.79      0.87 o 
  -1   8   9        9.13        9.26      1.15 o 
   0   8   9       82.32       91.71      3.77 o 
   1   8   9        6.54        8.66      1.50 o 
   2   8   9        3.19        1.68      1.08 o 
   3   8   9        0.55        1.54      1.08 o 
   4   8   9       13.66       20.10      2.44 o 
  -8   9   9        5.54        6.77      1.20 o 
  -7   9   9        2.14        2.88      2.03 o 
  -6   9   9       39.15       37.08      2.12 o 
  -5   9   9       20.75       21.30      2.40 o 
  -4   9   9        0.31        0.63      0.78 o 
  -3   9   9       20.30       21.15      1.60 o 
  -2   9   9        2.24        0.85      0.82 o 
  -1   9   9        1.08        0.93      0.78 o 
   0   9   9       13.20       14.95      1.86 o 
   1   9   9        6.51        5.13      1.44 o 
   2   9   9        1.68        1.98      1.14 o 
 -13   0  10       40.02       44.99      2.90 o 
 -12   0  10        4.96        4.81      1.24 o 
 -11   0  10        5.17        2.83      1.02 o 
 -10   0  10       38.86       33.57      2.34 o 
  -9   0  10        0.44       -0.10      0.62 o 
  -8   0  10       55.73       62.43      2.98 o 
  -7   0  10      647.07      645.82      7.81 o 
  -6   0  10        1.01        0.55      0.39 o 
  -5   0  10      176.54      153.63      3.00 o 
  -4   0  10     1276.64     1181.13     12.21 o 
  -3   0  10        3.30        4.23      0.92 o 
  -2   0  10      114.23      111.85      2.49 o 
  -1   0  10        0.17        0.44      0.41 o 
   0   0  10      292.72      277.55      4.13 o 
   1   0  10        1.47        2.10      0.86 o 
   2   0  10      313.31      293.61      6.96 o 
   3   0  10       90.63       80.91      3.56 o 
   4   0  10        5.14        2.28      1.14 o 
   5   0  10       29.40       30.91      2.52 o 
   6   0  10       11.82       13.40      2.00 o 
   7   0  10       14.55       17.23      2.24 o 
   8   0  10       25.04       33.40      2.99 o 
 -13   1  10        8.96        6.82      1.03 o 
 -12   1  10       10.24       11.44      2.09 o 
 -11   1  10        0.03       -0.31      0.52 o 
 -10   1  10        1.76        1.57      0.58 o 
  -9   1  10       41.43       38.22      1.69 o 
  -8   1  10        8.87       12.64      2.10 o 
  -7   1  10        5.21        4.00      0.53 o 
  -6   1  10        6.33        6.59      0.52 o 
  -5   1  10      180.64      174.28      2.28 o 
  -4   1  10       52.37       47.35      1.14 o 
  -3   1  10      180.27      169.67      2.22 o 
  -2   1  10       17.18       17.11      0.72 o 
  -1   1  10      162.10      151.43      2.05 o 
   0   1  10       45.24       49.83      0.98 o 
   1   1  10        0.06        2.30      2.09 o 
   2   1  10        0.18        0.23      0.84 o 
   3   1  10       12.18       12.83      1.18 o 
   4   1  10        4.56        4.72      0.91 o 
   5   1  10        2.10        2.89      0.84 o 
   6   1  10       20.37       21.44      1.57 o 
   7   1  10        0.01       -0.69      0.69 o 
   8   1  10        0.01        0.25      0.89 o 
 -13   2  10        8.17        8.35      1.14 o 
 -12   2  10        2.77        2.43      0.77 o 
 -11   2  10        0.68        0.75      0.57 o 
 -10   2  10       20.27       20.76      1.35 o 
  -9   2  10       82.15       72.50      2.30 o 
  -8   2  10      169.13      160.98      3.69 o 
  -7   2  10       17.29       21.03      1.99 o 
  -6   2  10      111.49      104.82      1.74 o 
  -5   2  10       16.92       15.13      0.70 o 
  -4   2  10       23.63       23.91      0.86 o 
  -3   2  10      206.36      211.21      2.27 o 
  -2   2  10        0.82        0.23      0.24 o 
  -1   2  10       68.24       66.19      1.17 o 
   0   2  10        0.00       -0.08      0.23 o 
   1   2  10       30.96       24.23      1.51 o 
   2   2  10        2.22        0.14      0.53 o 
   3   2  10        3.63        2.78      0.78 o 
   4   2  10       14.95       12.85      1.25 o 
   5   2  10        9.31        8.20      1.15 o 
   6   2  10        3.44        4.01      1.03 o 
   7   2  10        0.75        0.01      1.11 o 
   8   2  10        1.00       -0.51      2.14 o 
 -13   3  10        5.97        7.51      0.96 o 
 -12   3  10       77.27       78.62      3.50 o 
 -11   3  10       17.13       16.13      1.10 o 
 -10   3  10        3.99        2.97      0.68 o 
  -9   3  10       59.81       57.00      1.72 o 
  -8   3  10       16.12       11.33      0.90 o 
  -7   3  10        0.37        0.11      0.44 o 
  -6   3  10       47.60       50.85      1.49 o 
  -5   3  10      169.99      158.27      2.20 o 
  -4   3  10      109.88      112.10      1.62 o 
  -3   3  10      249.33      241.24      2.50 o 
  -2   3  10       39.84       39.63      0.94 o 
  -1   3  10        0.18        1.10      0.34 o 
   0   3  10       29.11       24.13      0.86 o 
   1   3  10        2.84        5.36      1.40 o 
   2   3  10       93.62       83.89      2.52 o 
   3   3  10        8.41       13.76      1.24 o 
   4   3  10        0.79        0.84      0.70 o 
   5   3  10       17.25       18.09      2.00 o 
   6   3  10       23.11       27.49      2.06 o 
   7   3  10        2.60        2.56      1.04 o 
 -13   4  10        4.96        8.13      0.98 o 
 -12   4  10        7.80       10.21      1.01 o 
 -11   4  10        5.80        5.29      0.89 o 
 -10   4  10       24.15       16.45      1.09 o 
  -9   4  10       41.32       46.54      1.62 o 
  -8   4  10       22.90       15.96      1.02 o 
  -7   4  10       14.26       12.79      0.92 o 
  -6   4  10       13.16       13.03      1.04 o 
  -5   4  10        3.32        1.68      0.80 o 
  -4   4  10      706.09      681.39      6.86 o 
  -3   4  10        0.03       -0.09      0.52 o 
  -2   4  10        1.41        1.43      0.69 o 
  -1   4  10       64.45       81.97      2.03 o 
   0   4  10       13.23       14.32      0.85 o 
   1   4  10        1.04        1.67      0.50 o 
   2   4  10       50.90       46.57      1.97 o 
   3   4  10       28.30       28.38      2.08 o 
   4   4  10        0.76        2.41      0.79 o 
   5   4  10        0.95        1.75      1.36 o 
   6   4  10       25.71       31.63      2.70 o 
   7   4  10       86.89      105.11      5.01 o 
 -13   5  10        0.12        0.98      1.10 o 
 -12   5  10       32.45       34.84      2.00 o 
 -11   5  10       96.91      102.51      3.13 o 
 -10   5  10       24.89       19.59      1.50 o 
  -9   5  10       15.16       13.84      1.30 o 
  -8   5  10        2.05        0.92      0.67 o 
  -7   5  10       33.78       30.44      1.65 o 
  -6   5  10       13.74       15.20      1.26 o 
  -5   5  10        2.65        2.56      1.12 o 
  -4   5  10      235.85      243.40      4.35 o 
  -3   5  10       93.89       92.03      2.09 o 
  -2   5  10      182.38      176.34      2.48 o 
  -1   5  10      101.59       90.16      1.75 o 
   0   5  10      436.21      429.24      5.00 o 
   1   5  10       24.04       29.38      1.23 o 
   2   5  10      169.45      155.96      3.65 o 
   3   5  10       14.50       18.27      1.50 o 
   4   5  10       53.36       47.31      2.16 o 
   5   5  10       25.79       30.51      2.70 o 
   6   5  10        3.80        1.90      1.18 o 
 -12   6  10        0.17        1.22      0.81 o 
 -11   6  10        5.66        4.47      1.08 o 
 -10   6  10       24.97       23.19      4.24 o 
  -9   6  10      137.36      130.62      3.50 o 
  -8   6  10       12.44       13.35      1.28 o 
  -7   6  10        4.23        3.41      0.87 o 
  -6   6  10      140.91      137.04      3.37 o 
  -5   6  10        0.08       -0.12      0.60 o 
  -4   6  10      285.26      275.38      8.20 o 
  -3   6  10      340.84      330.07      5.33 o 
  -2   6  10        1.06        0.62      0.49 o 
  -1   6  10        1.45        1.33      0.55 o 
   0   6  10        2.40        2.69      0.60 o 
   1   6  10        9.29        9.14      0.85 o 
   2   6  10       43.42       57.39      2.26 o 
   3   6  10        4.52        4.88      1.00 o 
   4   6  10       76.51       85.25      4.21 o 
   5   6  10       13.22       20.12      2.44 o 
 -11   7  10       16.79       17.84      1.92 o 
 -10   7  10        0.84        1.55      0.85 o 
  -9   7  10       52.13       53.76      2.36 o 
  -8   7  10       65.66       62.53      2.48 o 
  -7   7  10        0.07        0.10      0.71 o 
  -6   7  10        5.66        6.21      1.08 o 
  -5   7  10       22.49       23.36      1.55 o 
  -4   7  10        1.72        1.51      0.73 o 
  -3   7  10       81.23       84.54      2.63 o 
  -2   7  10       92.48       91.61      2.71 o 
  -1   7  10        1.34        0.40      1.37 o 
   0   7  10      144.85      138.04      3.38 o 
   1   7  10       49.10       52.57      1.73 o 
   2   7  10        1.00       -0.42      0.90 o 
   3   7  10       19.75       20.03      2.30 o 
   4   7  10      109.17      117.36      5.11 o 
  -9   8  10       69.16       75.64      3.96 o 
  -8   8  10        0.02       -0.02      0.94 o 
  -7   8  10        0.35        0.24      0.83 o 
  -6   8  10       78.33       79.60      2.82 o 
  -5   8  10       15.31       18.46      2.35 o 
  -4   8  10        7.19        7.66      1.15 o 
  -3   8  10       14.77       14.80      1.38 o 
  -2   8  10       13.28       17.00      1.44 o 
  -1   8  10       17.63       18.55      1.45 o 
   0   8  10       13.00       11.72      1.66 o 
   1   8  10        0.52        0.14      0.90 o 
   3   8  10       20.43       21.52      2.30 o 
  -7   9  10        5.78        8.67      1.72 o 
  -6   9  10        2.02        2.23      1.00 o 
  -5   9  10        9.64        7.77      1.24 o 
  -4   9  10        0.07        1.33      0.83 o 
  -3   9  10        0.02       -0.66      0.66 o 
  -2   9  10        0.09       -0.22      0.68 o 
  -1   9  10        1.48        2.16      1.14 o 
   0   9  10        0.16        0.06      0.94 o 
 -14   1  11       24.38       32.24      1.84 o 
 -13   1  11        0.39       -0.33      0.74 o 
 -12   1  11        0.43        0.36      0.57 o 
 -11   1  11       22.93       20.01      1.38 o 
 -10   1  11        0.44        0.57      0.54 o 
  -9   1  11       40.01       36.97      2.13 o 
  -8   1  11      236.40      203.71      4.03 o 
  -7   1  11      232.17      209.07      2.71 o 
  -6   1  11       65.29       69.26      1.48 o 
  -5   1  11      159.87      166.68      2.32 o 
  -4   1  11      426.56      423.39      5.11 o 
  -3   1  11       95.37       90.62      1.66 o 
  -2   1  11      799.87      800.30      6.45 o 
  -1   1  11      184.96      204.55      2.55 o 
   0   1  11       60.83       61.08      1.29 o 
   1   1  11        0.11        2.80      0.68 o 
   2   1  11       23.88       19.84      1.38 o 
   3   1  11      121.71      104.41      5.71 o 
   4   1  11       69.78       63.78      4.11 o 
   5   1  11        0.75        0.48      0.76 o 
   6   1  11        8.25        8.10      2.06 o 
   7   1  11        8.61       13.58      1.59 o 
 -14   2  11       13.03       16.29      2.16 o 
 -13   2  11        2.50        4.98      1.00 o 
 -12   2  11       23.88       27.55      1.73 o 
 -11   2  11        7.17        7.04      1.16 o 
 -10   2  11      270.90      229.03      4.52 o 
  -9   2  11       22.59       19.09      1.76 o 
  -8   2  11        1.10        0.12      0.46 o 
  -7   2  11      111.74      110.90      2.85 o 
  -6   2  11       18.02       16.30      0.79 o 
  -5   2  11        1.29        1.90      0.45 o 
  -4   2  11     2224.98     2149.97     18.40 o 
  -3   2  11      200.82      186.81      2.20 o 
  -2   2  11        6.02        5.12      0.46 o 
  -1   2  11      174.25      174.80      2.07 o 
   0   2  11        3.81        1.69      0.46 o 
   1   2  11      117.95       94.69      2.71 o 
   2   2  11      147.33      124.54      3.19 o 
   3   2  11      200.27      180.85      4.04 o 
   4   2  11       61.20       62.59      2.44 o 
   5   2  11        0.44        1.11      0.80 o 
   6   2  11        1.14        2.53      0.94 o 
   7   2  11       24.62       36.81      4.61 o 
 -14   3  11        1.14       -0.64      0.90 o 
 -13   3  11        6.76        7.54      0.97 o 
 -12   3  11        9.28        8.71      0.97 o 
 -11   3  11        0.01       -0.40      0.40 o 
 -10   3  11      126.93      122.04      2.67 o 
  -9   3  11       22.29       21.75      1.18 o 
  -8   3  11       68.11       69.01      1.91 o 
  -7   3  11      174.37      162.65      3.06 o 
  -6   3  11      222.62      210.66      2.85 o 
  -5   3  11       32.24       27.15      0.90 o 
  -4   3  11     1428.16     1421.14      9.21 o 
  -3   3  11       73.89       74.86      1.40 o 
  -2   3  11      208.37      206.74      2.36 o 
  -1   3  11        2.79        4.97      0.53 o 
   0   3  11      896.20      837.42      7.93 o 
   1   3  11        0.88        7.43      1.14 o 
   2   3  11       93.12       75.53      2.54 o 
   3   3  11        2.72        1.30      0.73 o 
   4   3  11       39.11       37.23      1.97 o 
   5   3  11        0.89        2.23      0.87 o 
   6   3  11       18.77       18.03      1.65 o 
 -13   4  11       13.94       19.02      1.34 o 
 -12   4  11        0.15       -0.01      0.55 o 
 -11   4  11        3.36        3.63      0.77 o 
 -10   4  11      227.86      214.78      3.65 o 
  -9   4  11      416.96      398.23      5.15 o 
  -8   4  11        1.18        1.36      0.55 o 
  -7   4  11       44.32       43.73      1.68 o 
  -6   4  11      338.47      313.52      4.21 o 
  -5   4  11       36.32       33.83      1.16 o 
  -4   4  11      336.23      314.45      4.70 o 
  -3   4  11       41.18       43.02      1.87 o 
  -2   4  11       61.48       61.00      1.42 o 
  -1   4  11      200.90      182.18      2.86 o 
   0   4  11       28.20       25.68      1.16 o 
   1   4  11      127.67      103.61      3.71 o 
   2   4  11       84.88       96.15      5.36 o 
   3   4  11       23.97       24.51      1.64 o 
   4   4  11        1.42        1.05      0.77 o 
   5   4  11       11.40       16.04      1.52 o 
   6   4  11        0.72        0.20      0.90 o 
 -13   5  11       16.58       17.69      1.64 o 
 -12   5  11        0.01        0.40      1.10 o 
 -11   5  11       33.19       32.11      1.92 o 
 -10   5  11        4.63        5.58      1.04 o 
  -9   5  11       85.03       79.93      2.72 o 
  -8   5  11       13.51       13.86      1.31 o 
  -7   5  11        5.33        5.53      0.98 o 
  -6   5  11      372.07      385.37      8.46 o 
  -5   5  11      104.12       98.55      2.77 o 
  -4   5  11       35.04       36.78      1.43 o 
  -3   5  11        6.17        4.49      0.69 o 
  -2   5  11       42.58       43.64      1.28 o 
  -1   5  11      204.19      179.50      2.61 o 
   0   5  11      123.11      116.95      2.41 o 
   1   5  11       13.68       16.22      1.36 o 
   2   5  11       21.95       18.03      1.45 o 
   3   5  11        1.66        1.91      0.77 o 
   4   5  11       26.27       24.64      1.72 o 
   5   5  11       14.48       15.41      2.24 o 
 -12   6  11       14.46       18.93      1.68 o 
 -11   6  11        7.41        7.22      1.62 o 
 -10   6  11        9.93       10.50      2.40 o 
  -9   6  11       99.36       96.59      3.06 o 
  -8   6  11        9.75        8.56      1.20 o 
  -7   6  11       50.51       53.23      2.24 o 
  -6   6  11      153.30      143.91      6.41 o 
  -5   6  11        0.58        0.97      0.73 o 
  -4   6  11        2.69        1.70      1.42 o 
  -3   6  11        5.20        4.52      0.75 o 
  -2   6  11       48.79       49.79      1.68 o 
  -1   6  11        6.66        6.30      0.95 o 
   0   6  11        0.45        0.86      0.54 o 
   1   6  11       30.33       30.69      1.76 o 
   2   6  11        8.58        8.24      1.18 o 
   3   6  11        0.00       -0.43      1.06 o 
   4   6  11       37.56       46.30      3.25 o 
 -10   7  11        0.40        0.11      0.80 o 
  -9   7  11        8.42        5.95      1.12 o 
  -8   7  11        4.61        5.36      1.15 o 
  -7   7  11       70.63       74.78      3.27 o 
  -6   7  11       70.66       67.00      3.89 o 
  -5   7  11       11.13       10.06      1.24 o 
  -4   7  11       43.51       50.21      2.73 o 
  -3   7  11       33.22       33.53      2.58 o 
  -2   7  11       36.02       34.56      1.78 o 
  -1   7  11       52.30       46.62      2.41 o 
   0   7  11       21.25       22.58      1.50 o 
   1   7  11        0.12        0.73      1.01 o 
   2   7  11        0.00        1.38      1.10 o 
   3   7  11       29.85       34.70      2.90 o 
  -9   8  11       68.36       73.57      2.89 o 
  -8   8  11        4.91        4.29      1.43 o 
  -7   8  11       54.63       54.44      2.49 o 
  -6   8  11       17.97       16.46      1.55 o 
  -5   8  11        0.04       -0.59      0.95 o 
  -4   8  11        1.89        1.73      0.82 o 
  -3   8  11       49.02       48.70      3.64 o 
  -2   8  11       15.25       14.24      1.39 o 
  -1   8  11        0.19        1.36      1.00 o 
   0   8  11        2.66        2.64      1.12 o 
  -5   9  11        7.77        7.35      1.27 o 
  -4   9  11        0.00       -0.64      0.72 o 
  -3   9  11        5.87        3.73      0.97 o 
  -2   9  11       22.84       19.25      1.65 o 
 -14   0  12        6.64       11.14      1.82 o 
 -13   0  12       35.25       35.36      2.76 o 
 -12   0  12       14.55       13.90      1.86 o 
 -11   0  12        4.76        4.23      1.20 o 
 -10   0  12      277.25      200.86      6.10 o 
  -9   0  12       19.97       22.18      2.04 o 
  -8   0  12      132.11       99.69      2.67 o 
  -7   0  12       64.85       56.95      1.98 o 
  -6   0  12      290.04      262.89      4.51 o 
  -5   0  12     2525.80     2472.07     23.59 o 
  -4   0  12     5543.71     5485.79     48.46 o 
  -3   0  12     1574.66     1563.87     15.90 o 
  -2   0  12       67.68       64.78      2.07 o 
  -1   0  12     1470.23     1429.42     14.64 o 
   0   0  12       68.02       62.31      3.16 o 
   1   0  12      978.79      869.09     15.23 o 
   2   0  12       71.22       59.57      3.32 o 
   3   0  12      188.24      153.52      5.44 o 
   4   0  12       20.07       14.71      2.04 o 
   5   0  12       76.55       82.08      4.19 o 
   6   0  12        2.45        1.84      1.36 o 
 -14   1  12        0.07        0.43      1.04 o 
 -13   1  12        5.96        5.56      1.04 o 
 -12   1  12        0.70       -0.46      0.53 o 
 -11   1  12        0.01       -0.47      0.47 o 
 -10   1  12      211.45      204.69      4.39 o 
  -9   1  12        1.33        1.88      0.74 o 
  -8   1  12       77.99       65.67      2.31 o 
  -7   1  12       99.42       92.05      1.80 o 
  -6   1  12      493.71      465.53      5.86 o 
  -5   1  12       10.15        8.86      0.75 o 
  -4   1  12      184.68      189.99      2.66 o 
  -3   1  12        0.49        0.40      0.58 o 
  -2   1  12      169.21      160.55      2.34 o 
  -1   1  12        0.81        2.18      0.47 o 
   0   1  12       91.87       83.86      2.57 o 
   1   1  12       37.32       46.73      3.71 o 
   2   1  12       10.40       10.40      1.74 o 
   3   1  12       11.04       12.03      1.63 o 
   4   1  12        1.12        2.12      0.86 o 
   5   1  12       13.05       10.80      1.36 o 
   6   1  12        0.10        1.46      0.97 o 
 -14   2  12        1.61        0.69      0.75 o 
 -13   2  12        0.14       -0.22      0.98 o 
 -12   2  12        2.41        0.42      0.62 o 
 -11   2  12        1.38        1.48      1.20 o 
 -10   2  12       95.18       81.36      2.68 o 
  -9   2  12        4.56        1.80      0.82 o 
  -8   2  12       83.06       66.97      2.33 o 
  -7   2  12       90.58       93.71      2.77 o 
  -6   2  12      346.57      333.36      3.70 o 
  -5   2  12     1016.31      987.60      7.86 o 
  -4   2  12      552.03      561.13      5.19 o 
  -3   2  12      175.21      177.79      2.22 o 
  -2   2  12       73.18       77.97      1.41 o 
  -1   2  12      728.88      714.79      6.03 o 
   0   2  12        8.24        8.57      1.34 o 
   1   2  12      194.53      177.42      4.94 o 
   2   2  12       16.02       16.08      1.40 o 
   3   2  12       46.24       43.46      3.82 o 
   4   2  12       20.77       23.90      2.65 o 
   5   2  12       27.02       36.70      2.12 o 
   6   2  12        7.79        5.44      1.27 o 
 -14   3  12        0.05        0.02      0.79 o 
 -13   3  12        9.04       10.82      1.32 o 
 -12   3  12        0.06        0.50      0.59 o 
 -11   3  12        0.06       -0.50      0.50 o 
 -10   3  12      104.97      101.79      2.49 o 
  -9   3  12       16.83       17.30      1.17 o 
  -8   3  12       71.07       67.33      3.03 o 
  -7   3  12      705.75      653.80      8.57 o 
  -6   3  12      505.19      518.15      5.11 o 
  -5   3  12        8.74        9.94      0.64 o 
  -4   3  12       26.82       28.35      0.93 o 
  -3   3  12        6.26        5.31      0.52 o 
  -2   3  12      164.83      157.63      3.32 o 
  -1   3  12        4.55        2.16      0.63 o 
   0   3  12        9.33       14.09      1.27 o 
   1   3  12      131.47      125.38      3.33 o 
   2   3  12        2.70        1.01      0.89 o 
   3   3  12       28.42       25.59      1.70 o 
   4   3  12        0.97       -0.07      0.72 o 
   5   3  12       51.88       56.26      2.54 o 
 -13   4  12       24.97       30.70      1.61 o 
 -12   4  12       37.43       39.26      1.71 o 
 -11   4  12       15.59       20.05      1.31 o 
 -10   4  12        5.93        4.13      0.77 o 
  -9   4  12        1.09        0.26      0.52 o 
  -8   4  12       63.84       58.06      1.84 o 
  -7   4  12      112.17      124.15      2.62 o 
  -6   4  12       13.46       12.21      0.96 o 
  -5   4  12        2.24        1.19      0.62 o 
  -4   4  12      178.09      169.28      3.61 o 
  -3   4  12        2.18        3.06      0.69 o 
  -2   4  12      201.88      210.33      2.88 o 
  -1   4  12        6.94        6.40      0.86 o 
   0   4  12        6.28        6.32      1.02 o 
   1   4  12        9.13        6.16      1.02 o 
   2   4  12       14.56       11.06      1.43 o 
   3   4  12        6.89        6.81      1.12 o 
   4   4  12       41.68       45.34      2.25 o 
   5   4  12       10.84       10.13      1.42 o 
 -12   5  12        6.35        8.77      1.35 o 
 -11   5  12        0.24       -0.17      0.73 o 
 -10   5  12       19.01       24.51      1.72 o 
  -9   5  12        2.86        1.62      0.77 o 
  -8   5  12        8.58       10.00      1.21 o 
  -7   5  12      440.66      417.46      6.65 o 
  -6   5  12        2.28        0.84      1.09 o 
  -5   5  12        1.62        1.45      1.18 o 
  -4   5  12      134.07      127.01      2.68 o 
  -3   5  12        0.01        0.58      0.52 o 
  -2   5  12       63.52       61.30      1.55 o 
  -1   5  12        0.00       -0.42      0.42 o 
   0   5  12      175.87      173.44      4.00 o 
   1   5  12        4.47        1.53      0.98 o 
   2   5  12        0.00       -0.12      0.63 o 
   3   5  12       49.78       54.80      3.20 o 
   4   5  12        1.03        0.22      0.87 o 
 -11   6  12       29.94       34.33      2.09 o 
 -10   6  12       18.55       20.45      2.76 o 
  -9   6  12      112.49      114.35      3.45 o 
  -8   6  12       12.36       12.30      1.40 o 
  -7   6  12       16.32       15.55      1.41 o 
  -6   6  12        2.33        1.82      0.88 o 
  -5   6  12       46.70       43.71      2.00 o 
  -4   6  12       24.88       22.30      1.52 o 
  -3   6  12       82.91       87.23      2.81 o 
  -2   6  12       13.69       13.40      1.06 o 
  -1   6  12       12.24       12.88      1.24 o 
   0   6  12       55.19       58.74      2.38 o 
   1   6  12        1.49        0.25      1.34 o 
   2   6  12       35.15       40.49      2.12 o 
   3   6  12       19.99       15.70      1.55 o 
 -10   7  12        1.92        1.75      1.31 o 
  -9   7  12       31.62       26.96      1.90 o 
  -8   7  12       11.40        8.48      1.98 o 
  -7   7  12       10.03        6.69      1.59 o 
  -6   7  12        4.94        3.88      0.97 o 
  -5   7  12        4.20        2.63      1.30 o 
  -4   7  12       62.28       66.06      2.52 o 
  -3   7  12        8.76       12.23      2.02 o 
  -2   7  12       27.28       29.11      2.34 o 
  -1   7  12        2.48        0.93      0.72 o 
   0   7  12        2.32        2.10      1.28 o 
   1   7  12        2.85        5.91      1.74 o 
   2   7  12        0.01       -0.36      1.06 o 
  -8   8  12        5.94        7.40      1.92 o 
  -7   8  12        0.12        0.07      0.87 o 
  -6   8  12       17.71       23.03      1.79 o 
  -5   8  12        8.89        7.54      1.24 o 
  -4   8  12       16.54       17.49      1.55 o 
  -3   8  12       11.98       12.86      1.40 o 
  -2   8  12        0.04       -0.50      0.94 o 
  -1   8  12        0.84        1.34      1.14 o 
 -14   1  13        6.79       11.70      1.37 o 
 -13   1  13       14.25       12.54      1.38 o 
 -12   1  13        0.14        0.08      0.68 o 
 -11   1  13      106.86       95.09      3.04 o 
 -10   1  13      308.35      275.71      5.29 o 
  -9   1  13       13.42        8.03      1.08 o 
  -8   1  13       15.03       14.47      1.02 o 
  -7   1  13      156.06      145.40      2.37 o 
  -6   1  13      388.02      384.04      4.17 o 
  -5   1  13       17.42       16.76      0.88 o 
  -4   1  13        1.80        1.33      0.47 o 
  -3   1  13        4.95        5.14      0.61 o 
  -2   1  13      309.61      292.28      3.43 o 
  -1   1  13       94.72       82.69      2.61 o 
   0   1  13      154.45      133.90      3.44 o 
   1   1  13       42.33       49.49      2.38 o 
   2   1  13        0.01       -0.41      0.60 o 
   3   1  13        0.51        1.25      0.76 o 
   4   1  13        8.57        7.03      1.21 o 
   5   1  13       55.88       63.52      3.52 o 
 -13   2  13        2.20        2.45      0.83 o 
 -12   2  13        0.25        0.15      0.57 o 
 -11   2  13       27.49       28.65      1.73 o 
 -10   2  13       93.26       84.21      3.75 o 
  -9   2  13       58.31       54.72      2.21 o 
  -8   2  13       70.54       66.17      3.15 o 
  -7   2  13       13.64       11.46      1.17 o 
  -6   2  13        0.58        0.34      0.40 o 
  -5   2  13     1579.04     1568.10     11.54 o 
  -4   2  13      628.50      633.50      6.52 o 
  -3   2  13      153.50      156.56      2.15 o 
  -2   2  13      263.28      248.57      2.77 o 
  -1   2  13       21.36       19.79      2.19 o 
   0   2  13        3.57        0.97      0.71 o 
   1   2  13       57.65       46.37      2.13 o 
   2   2  13       38.22       39.93      2.05 o 
   3   2  13        0.80        1.63      0.80 o 
   4   2  13        5.08        1.79      0.90 o 
   5   2  13        3.01        1.30      1.38 o 
 -13   3  13       10.60        8.97      1.61 o 
 -12   3  13       39.74       48.66      2.34 o 
 -11   3  13        7.70        5.45      0.87 o 
 -10   3  13       16.12       20.18      1.57 o 
  -9   3  13        1.63        1.41      0.65 o 
  -8   3  13       27.49       23.70      1.26 o 
  -7   3  13      153.13      136.53      2.79 o 
  -6   3  13      129.53      132.62      2.35 o 
  -5   3  13       26.80       29.51      1.24 o 
  -4   3  13        2.11        1.73      0.50 o 
  -3   3  13       10.26        9.28      0.65 o 
  -2   3  13        0.18        1.59      0.46 o 
  -1   3  13       60.51       52.04      2.13 o 
   0   3  13      103.53      100.04      5.96 o 
   1   3  13       34.83       42.31      2.05 o 
   2   3  13        3.75        1.60      1.02 o 
   3   3  13        0.01       -0.53      1.21 o 
   4   3  13        2.43        3.57      1.06 o 
 -12   4  13        0.18        1.48      0.73 o 
 -11   4  13        0.90        0.53      0.64 o 
 -10   4  13        0.31       -0.59      0.59 o 
  -9   4  13        3.19        3.35      1.05 o 
  -8   4  13       94.38       84.19      2.25 o 
  -7   4  13        0.01       -0.27      0.78 o 
  -6   4  13        1.68        1.73      0.78 o 
  -5   4  13      617.00      621.82      5.93 o 
  -4   4  13       97.00      104.92      2.44 o 
  -3   4  13        0.50       -0.01      0.49 o 
  -2   4  13        3.57        3.12      0.63 o 
  -1   4  13        9.13        7.71      0.88 o 
   0   4  13      136.41      139.56      4.22 o 
   1   4  13        0.04        0.19      0.70 o 
   2   4  13       31.01       29.61      1.86 o 
   3   4  13        1.38        1.98      0.85 o 
   4   4  13        9.74       13.73      1.74 o 
 -12   5  13        0.63        0.07      0.80 o 
 -11   5  13        0.33        0.77      0.84 o 
 -10   5  13       53.76       59.13      2.56 o 
  -9   5  13       22.80       20.68      3.09 o 
  -8   5  13        7.51        6.98      1.09 o 
  -7   5  13        1.55        1.17      0.81 o 
  -6   5  13       11.45       14.71      2.47 o 
  -5   5  13       61.91       59.59      1.95 o 
  -4   5  13        0.92        0.24      0.79 o 
  -3   5  13       62.02       63.37      1.93 o 
  -2   5  13       55.43       53.13      2.11 o 
  -1   5  13        0.76       -0.24      0.47 o 
   0   5  13       21.19       21.35      1.63 o 
   1   5  13       54.40       52.66      2.39 o 
   2   5  13       13.81       13.96      1.48 o 
   3   5  13        4.53        3.98      1.02 o 
 -10   6  13        8.49       10.59      1.39 o 
  -9   6  13        0.77        0.15      0.87 o 
  -8   6  13        4.37        2.58      0.93 o 
  -7   6  13        7.04        5.81      2.43 o 
  -6   6  13        8.08        9.58      1.23 o 
  -5   6  13        1.42        1.14      0.74 o 
  -4   6  13       21.49       25.90      1.86 o 
  -3   6  13        0.41        0.42      0.72 o 
  -2   6  13        3.36        2.61      1.38 o 
  -1   6  13        0.69       -0.07      0.66 o 
   0   6  13        5.85        5.90      1.32 o 
   1   6  13        1.79        1.57      0.84 o 
   2   6  13        0.55       -0.38      0.73 o 
  -9   7  13        1.51        0.95      0.94 o 
  -8   7  13        2.55        3.99      1.13 o 
  -7   7  13       26.99       24.76      1.76 o 
  -6   7  13        3.83        3.14      1.46 o 
  -5   7  13        3.16        4.03      1.43 o 
  -4   7  13        0.89        0.64      0.94 o 
  -3   7  13       50.47       58.53      2.38 o 
  -2   7  13       66.68       69.55      2.64 o 
  -1   7  13        1.44        1.89      0.86 o 
   0   7  13        1.73        2.32      1.50 o 
  -5   8  13        0.31        0.01      0.84 o 
  -4   8  13        0.13        0.14      0.82 o 
 -13   0  14        3.40        5.33      1.54 o 
 -12   0  14        2.16        3.83      1.34 o 
 -11   0  14        0.39       -0.08      0.78 o 
 -10   0  14       12.43       13.92      1.88 o 
  -9   0  14       58.55       53.82      3.22 o 
  -8   0  14        8.97       12.00      1.17 o 
  -7   0  14       10.25        8.64      1.06 o 
  -6   0  14      209.96      201.31      9.06 o 
  -5   0  14       84.77       84.84      2.60 o 
  -4   0  14       27.55       25.48      2.15 o 
  -3   0  14      151.90      164.15      3.60 o 
  -2   0  14      382.04      370.07      8.66 o 
  -1   0  14       12.91       14.27      1.88 o 
   0   0  14        5.44        3.37      1.24 o 
   1   0  14       27.70       26.22      2.38 o 
   2   0  14        0.15        0.34      1.06 o 
   3   0  14       28.13       25.32      2.68 o 
   4   0  14       33.97       53.71      3.79 o 
 -13   1  14       20.26       17.33      1.60 o 
 -12   1  14       16.72       11.97      1.56 o 
 -11   1  14        0.39       -0.39      0.63 o 
 -10   1  14        7.16        7.38      1.57 o 
  -9   1  14        0.05       -0.20      0.63 o 
  -8   1  14       27.93       27.52      1.33 o 
  -7   1  14        3.33        2.30      0.51 o 
  -6   1  14      190.09      194.43      2.87 o 
  -5   1  14       27.89       27.52      1.09 o 
  -4   1  14        7.91        8.12      0.91 o 
  -3   1  14       15.31       13.64      0.85 o 
  -2   1  14        0.00       -0.14      0.57 o 
  -1   1  14       10.63       12.34      1.26 o 
   0   1  14       80.23       75.95      2.69 o 
   1   1  14        0.19        0.53      0.68 o 
   2   1  14        0.09       -0.59      0.59 o 
   3   1  14        5.92        6.92      1.23 o 
   4   1  14       25.37       26.12      1.98 o 
 -13   2  14        0.00        0.18      0.68 o 
 -12   2  14        5.03        3.86      0.97 o 
 -11   2  14       20.09       16.99      1.50 o 
 -10   2  14       34.93       35.34      2.41 o 
  -9   2  14        0.17        1.19      0.73 o 
  -8   2  14       16.79       14.35      1.36 o 
  -7   2  14      132.11      129.96      3.07 o 
  -6   2  14       79.41       78.72      1.79 o 
  -5   2  14        3.30        3.83      0.60 o 
  -4   2  14       14.64       16.86      1.10 o 
  -3   2  14      121.70      123.15      1.94 o 
  -2   2  14        7.08        7.79      0.69 o 
  -1   2  14       40.39       41.54      2.02 o 
   0   2  14       72.30       69.72      2.60 o 
   1   2  14        1.43        1.72      0.80 o 
   2   2  14       10.07       14.72      1.51 o 
   3   2  14        0.22        0.10      0.77 o 
 -13   3  14       67.86       79.88      3.13 o 
 -12   3  14        0.60        0.10      0.66 o 
 -11   3  14        0.28       -0.06      0.88 o 
 -10   3  14        7.78        4.30      0.83 o 
  -9   3  14        2.74        3.72      0.78 o 
  -8   3  14        9.80        8.00      0.92 o 
  -7   3  14       19.89       17.16      1.00 o 
  -6   3  14       21.73       21.99      1.07 o 
  -5   3  14       80.31       82.31      1.95 o 
  -4   3  14      126.45      128.05      2.03 o 
  -3   3  14       17.54       18.86      0.85 o 
  -2   3  14       65.87       67.30      2.07 o 
  -1   3  14       99.21       95.46      6.47 o 
   0   3  14       63.86       64.61      2.53 o 
   1   3  14        4.66        2.81      2.12 o 
   2   3  14       12.67       15.25      1.54 o 
   3   3  14        8.60        8.84      1.33 o 
 -12   4  14        0.23        0.34      0.65 o 
 -11   4  14       12.70       12.15      1.17 o 
 -10   4  14        7.59        6.57      0.95 o 
  -9   4  14       27.24       22.73      1.80 o 
  -8   4  14        6.80        8.43      0.95 o 
  -7   4  14       72.39       69.10      2.06 o 
  -6   4  14        2.10        3.05      0.71 o 
  -5   4  14      145.41      154.74      3.11 o 
  -4   4  14        4.78        4.76      0.73 o 
  -3   4  14        3.21        4.17      0.63 o 
  -2   4  14       36.76       33.38      1.44 o 
  -1   4  14       64.17       74.68      2.73 o 
   0   4  14        0.22        0.55      0.77 o 
   1   4  14       19.25       15.21      1.51 o 
   2   4  14        0.09        0.80      1.20 o 
 -11   5  14        0.02        0.86      0.85 o 
 -10   5  14        0.00       -0.75      0.75 o 
  -9   5  14        5.95        6.82      1.22 o 
  -8   5  14        0.01       -0.12      1.42 o 
  -7   5  14       44.72       45.71      2.20 o 
  -6   5  14      107.04      108.05      3.25 o 
  -5   5  14       68.38       68.91      2.65 o 
  -4   5  14       17.21       20.01      1.28 o 
  -3   5  14        1.23        2.32      1.30 o 
  -2   5  14       86.42       88.61      2.82 o 
  -1   5  14       69.90       75.69      3.57 o 
   0   5  14        1.11        1.23      0.82 o 
   1   5  14       15.41       18.27      1.66 o 
  -9   6  14        0.01        0.25      1.06 o 
  -8   6  14       56.77       51.40      2.41 o 
  -7   6  14       22.11       30.47      1.89 o 
  -6   6  14        8.76        5.34      1.37 o 
  -5   6  14       18.56       16.69      1.49 o 
  -4   6  14        0.01        0.17      0.58 o 
  -3   6  14        0.50        0.16      0.72 o 
  -2   6  14        8.47       11.50      1.52 o 
  -1   6  14        0.18        0.72      1.22 o 
   0   6  14       67.22       73.65      4.21 o 
  -7   7  14        1.16        2.26      0.99 o 
  -6   7  14        4.76        3.76      1.09 o 
  -5   7  14        8.64        7.35      2.24 o 
  -4   7  14       17.27       18.35      1.61 o 
  -3   7  14        3.37        4.43      1.38 o 
  -2   7  14        4.18        5.07      1.44 o 
 -13   1  15       25.22       23.11      2.70 o 
 -12   1  15        0.19       -0.42      0.62 o 
 -11   1  15        4.20        2.93      0.92 o 
 -10   1  15        0.73        1.00      0.74 o 
  -9   1  15       15.74       16.88      1.51 o 
  -8   1  15       83.20       82.80      2.26 o 
  -7   1  15       26.73       28.13      1.85 o 
  -6   1  15       14.80       14.85      0.92 o 
  -5   1  15       88.97       90.37      1.95 o 
  -4   1  15       44.77       49.42      1.47 o 
  -3   1  15        0.15       -0.03      0.52 o 
  -2   1  15        4.52        5.08      0.95 o 
  -1   1  15       26.87       26.47      2.23 o 
   0   1  15       28.19       28.31      3.09 o 
   1   1  15        3.89        3.55      0.96 o 
   2   1  15        1.00        0.43      0.78 o 
 -12   2  15        0.27       -0.11      0.63 o 
 -11   2  15       30.23       30.25      2.11 o 
 -10   2  15       29.97       33.03      1.95 o 
  -9   2  15        0.09        0.29      0.72 o 
  -8   2  15       13.16       11.02      1.04 o 
  -7   2  15       17.04       20.64      1.56 o 
  -6   2  15       71.75       72.40      1.80 o 
  -5   2  15        2.25        1.16      0.56 o 
  -4   2  15        2.58        3.90      0.53 o 
  -3   2  15       16.08       17.20      0.92 o 
  -2   2  15       38.93       39.99      1.98 o 
  -1   2  15        1.34        1.45      1.26 o 
   0   2  15        0.17        0.22      0.77 o 
   1   2  15        6.51        5.76      1.12 o 
   2   2  15        2.29        1.59      0.92 o 
 -12   3  15       16.07       16.25      1.83 o 
 -11   3  15        0.67        1.63      0.71 o 
 -10   3  15       21.36       26.55      1.51 o 
  -9   3  15        1.23        0.41      0.59 o 
  -8   3  15       14.40       14.73      1.17 o 
  -7   3  15        0.07        0.48      0.47 o 
  -6   3  15      123.58      125.20      2.42 o 
  -5   3  15        1.37        0.54      0.44 o 
  -4   3  15        1.48        2.82      0.50 o 
  -3   3  15       21.46       20.66      0.98 o 
  -2   3  15       48.96       42.85      2.91 o 
  -1   3  15        2.22        0.54      1.33 o 
   0   3  15        0.01       -0.18      0.69 o 
   1   3  15        0.98        1.19      1.33 o 
   2   3  15        0.61        1.42      0.90 o 
 -11   4  15       73.35       78.54      2.48 o 
 -10   4  15       31.76       28.83      1.58 o 
  -9   4  15       22.70       23.61      1.39 o 
  -8   4  15        0.21        1.36      0.62 o 
  -7   4  15       62.30       65.96      2.06 o 
  -6   4  15       26.09       28.49      1.23 o 
  -5   4  15        2.11        3.03      0.71 o 
  -4   4  15        1.31        1.83      0.61 o 
  -3   4  15        9.81        8.59      1.14 o 
  -2   4  15        5.16        4.88      1.04 o 
  -1   4  15       38.47       43.95      2.22 o 
   0   4  15       26.32       27.59      1.90 o 
   1   4  15        9.81       17.16      1.70 o 
 -10   5  15       26.65       25.82      2.26 o 
  -9   5  15        2.62        3.52      1.09 o 
  -8   5  15       20.64       25.79      3.97 o 
  -7   5  15        3.10        3.00      0.94 o 
  -6   5  15        8.91        9.48      1.29 o 
  -5   5  15       34.53       35.36      1.66 o 
  -4   5  15       13.45       14.16      1.16 o 
  -3   5  15       34.51       39.59      2.04 o 
  -2   5  15       15.29       15.09      2.24 o 
  -1   5  15       39.89       44.32      3.56 o 
   0   5  15       15.21       14.78      3.34 o 
  -8   6  15        1.18        1.51      2.02 o 
  -7   6  15       62.82       64.37      2.70 o 
  -6   6  15       15.54       14.71      1.50 o 
  -5   6  15       50.20       53.42      2.44 o 
  -4   6  15        2.43        1.27      1.17 o 
  -3   6  15        1.08        3.50      1.00 o 
  -2   6  15        0.56        0.34      1.34 o 
 -12   0  16        4.07        5.37      1.48 o 
 -11   0  16       15.75       12.30      1.98 o 
 -10   0  16        0.27       -0.68      0.90 o 
  -9   0  16      110.15      111.63      4.87 o 
  -8   0  16       50.57       54.58      2.29 o 
  -7   0  16      150.06      166.60      8.11 o 
  -6   0  16       35.14       33.56      1.83 o 
  -5   0  16       44.29       38.62      1.92 o 
  -4   0  16        0.05        3.05      3.62 o 
  -3   0  16       22.10       27.45      2.40 o 
  -2   0  16       68.89       79.26      4.05 o 
  -1   0  16       96.80      111.09      4.91 o 
   0   0  16        2.00        2.54      1.26 o 
   1   0  16       23.49       23.78      2.54 o 
 -12   1  16        2.39        2.57      0.85 o 
 -11   1  16        0.14        1.05      1.00 o 
 -10   1  16       16.30       17.64      1.64 o 
  -9   1  16       22.62       21.43      1.74 o 
  -8   1  16       54.32       53.69      1.93 o 
  -7   1  16        0.35        1.71      0.53 o 
  -6   1  16        5.98        6.88      0.82 o 
  -5   1  16        2.46        2.18      0.55 o 
  -4   1  16        0.04        0.04      0.44 o 
  -3   1  16        0.00        0.52      0.67 o 
  -2   1  16        0.08        0.39      0.67 o 
  -1   1  16        4.43        3.48      0.94 o 
   0   1  16       17.62       20.35      2.83 o 
   1   1  16        0.37        0.88      0.80 o 
 -11   2  16        0.03       -0.42      0.62 o 
 -10   2  16        1.27        2.51      1.94 o 
  -9   2  16        1.20        1.43      1.67 o 
  -8   2  16       11.16       12.68      1.14 o 
  -7   2  16       13.04       13.62      0.97 o 
  -6   2  16       41.72       48.85      1.55 o 
  -5   2  16        1.69        1.59      0.46 o 
  -4   2  16        1.15        2.05      0.58 o 
  -3   2  16        5.90        7.08      1.11 o 
  -2   2  16        0.00       -0.07      0.60 o 
  -1   2  16        3.25        2.64      1.46 o 
   0   2  16        0.00        0.01      1.15 o 
 -11   3  16        0.71        0.64      0.79 o 
 -10   3  16        3.94        4.15      0.88 o 
  -9   3  16        6.72        6.16      0.95 o 
  -8   3  16       54.35       59.81      2.07 o 
  -7   3  16        2.98        2.95      0.68 o 
  -6   3  16        1.45        1.79      0.56 o 
  -5   3  16        5.75        6.51      0.78 o 
  -4   3  16        6.16        6.13      0.71 o 
  -3   3  16        0.13        0.18      0.64 o 
  -2   3  16       51.94       62.21      2.64 o 
  -1   3  16        8.83        9.41      1.34 o 
   0   3  16        7.75        8.27      1.33 o 
 -10   4  16        8.12        9.34      1.09 o 
  -9   4  16       43.03       53.41      2.02 o 
  -8   4  16        6.95        5.92      0.96 o 
  -7   4  16        4.36        7.18      0.95 o 
  -6   4  16       37.27       44.83      1.85 o 
  -5   4  16       17.84       20.19      1.71 o 
  -4   4  16        1.85        1.56      0.77 o 
  -3   4  16       23.90       33.26      2.99 o 
  -2   4  16        6.64        7.64      1.24 o 
  -1   4  16        2.53        0.92      0.90 o 
  -8   5  16        0.37        0.11      0.79 o 
  -7   5  16       36.57       38.64      2.81 o 
  -6   5  16        4.06        2.06      1.70 o 
  -5   5  16       21.48       20.19      1.38 o 
  -4   5  16       42.13       47.05      2.27 o 
  -3   5  16        0.11        0.66      1.28 o 
 -10   1  17        1.30        1.73      1.00 o 
  -9   1  17        0.01        0.41      0.66 o 
  -8   1  17        7.90       10.03      1.10 o 
  -7   1  17       19.34       24.41      1.43 o 
  -6   1  17       49.91       61.82      1.77 o 
  -5   1  17       25.12       27.12      1.22 o 
  -4   1  17       67.99       90.92      5.32 o 
  -3   1  17       38.13       42.10      2.19 o 
  -2   1  17       16.83       26.60      1.86 o 
  -1   1  17        8.14       13.50      1.51 o 
 -10   2  17        0.00       -0.47      0.83 o 
  -9   2  17      142.17      169.97      6.51 o 
  -8   2  17        3.79        5.00      1.05 o 
  -7   2  17       76.23       81.63      2.19 o 
  -6   2  17       21.46       26.99      1.25 o 
  -5   2  17       10.42       13.30      0.86 o 
  -4   2  17       15.99       19.34      1.63 o 
  -3   2  17        4.57        8.62      1.28 o 
  -2   2  17        2.41        5.41      1.12 o 
  -9   3  17       26.48       35.69      1.76 o 
  -8   3  17        4.70        6.75      0.97 o 
  -7   3  17        0.91        1.14      0.58 o 
  -6   3  17        0.31        0.92      0.60 o 
  -5   3  17        4.58        3.94      0.69 o 
  -4   3  17      136.16      157.65      6.13 o 
  -3   3  17       20.65       33.30      2.02 o 
  -7   4  17       29.28       37.63      1.52 o 
  -6   4  17       19.88       18.17      1.86 o 
  -5   4  17       18.28       17.82      1.65 o 
  -8   0  18       97.66      131.69      5.55 o 
  -7   0  18       13.43       18.54      1.65 o 
  -6   0  18       91.98      103.52      3.86 o 
  -5   0  18        1.49        5.77      1.54 o 
  -4   0  18       58.02       73.10      4.09 o 
  -8   1  18        3.96        5.07      0.98 o 
  -7   1  18        4.13        4.05      0.89 o 
  -6   1  18       10.85       11.69      1.00 o 
  -5   1  18       21.31       23.72      2.31 o 
  -4   1  18       39.57       45.94      2.29 o 
  -6   2  18        0.04        0.48      0.56 o 
                                                 
